# Supplementary material for: Di-μ-chlorido-bis[chloridobis(dimethyl sulfoxide-κO)tin(II)]
Source: Acta Crystallogr Sect E Struct Rep Online. 2011 Mar 26;67(Pt 4):m486. doi: 10.1107/S1600536811009895 (PMC3100018; doi:10.1107/S1600536811009895)
Supplement: Supplementary file 1 [file e-67-0m486-sup1.cif]

##############################################################################
###                                                                        ###
###        Electronic paper (Acta Crystallographica Section E)             ###
###                                                                        ###
##############################################################################
#                                                                            #
# This CIF contains the data in a paper accepted for publication in Acta     #
# Crystallographica Section E. It conforms to the requirements of Notes      #
# for Authors for Section E, and has been peer reviewed under the auspices   #
# of the IUCr Commission on Journals.                                        #
#                                                                            #
# Full details of the Crystallographic Information File format               #
# are given in the paper "The Crystallographic Information File (CIF):       #
# a New Standard Archive File for Crystallography" by S. R. Hall, F. H.      #
# Allen and I. D. Brown [Acta Cryst. (1991), A47, 655-685].                  #
#                                                                            #
# The current version of the core CIF dictionary is obtainable from          #
# ftp://ftp.iucr.org/pub/cif_core.dic. The current version number is 2.4.    #
#                                                                            #
# Software is freely available for graphical display of the structure(s) in  #
# this CIF.  For information consult the CIF home page http://www.iucr.org/  #
# cif/home.html                                                              #
#                                                                            #
# This file may be used for bona fide research purposes within the           #
# scientific community so long as proper attribution is given to the journal # 
# article from which it was obtained.                                        #
#                                                                            #
##############################################################################
                                             
data_I
_audit_creation_method     SHELXL-97
_chemical_name_systematic
;
Di-\m-chlorido-bis[chloridobis(dimethyl sulfoxide-\k<i>O</i>)tin(II)]
;
_chemical_name_common     ?
_chemical_formula_moiety     'C8 H24 Cl4 O4 S4 Sn2'
_chemical_formula_sum     'C8 H24 Cl4 O4 S4 Sn2'
_chemical_formula_iupac     '[Sn2 Cl4 (C2 H6 O S)4]'
_chemical_formula_weight     691.70
_chemical_melting_point     ?
_symmetry_cell_setting     monoclinic
_symmetry_space_group_name_H-M     'P 21/c'
_symmetry_space_group_name_Hall     '-P 2ybc'
loop_
    _symmetry_equiv_pos_as_xyz
    'x, y, z'
    '-x, y+1/2, -z+1/2'
    '-x, -y, -z'
    'x, -y-1/2, z-1/2'
_cell_length_a     11.1449(17)
_cell_length_b     13.349(2)
_cell_length_c     8.4394(13)
_cell_angle_alpha     90.00
_cell_angle_beta     103.728(2)
_cell_angle_gamma     90.00
_cell_volume     1219.7(3)
_cell_formula_units_Z     2
_cell_measurement_reflns_used     3345
_cell_measurement_theta_min     2.42
_cell_measurement_theta_max     26.55
_cell_measurement_temperature     297(2)
_exptl_crystal_description     'block'
_exptl_crystal_colour     'colourless'
_exptl_crystal_size_max     0.28
_exptl_crystal_size_mid     0.25
_exptl_crystal_size_min     0.23
_exptl_crystal_density_diffrn     1.883
_exptl_crystal_density_meas     ?
_exptl_crystal_density_method     'not measured'
_exptl_crystal_F_000     672
_exptl_absorpt_coefficient_mu     2.836
_exptl_absorpt_correction_type     multi-scan
_exptl_absorpt_process_details     '(SADABS; Bruker, 2000)'
_exptl_absorpt_correction_T_min     0.469
_exptl_absorpt_correction_T_max     0.523
_exptl_special_details
;
;
_diffrn_ambient_temperature     297(2)
_diffrn_radiation_type     MoK\a
_diffrn_radiation_wavelength     0.71073
_diffrn_radiation_source     'fine-focus sealed tube'
_diffrn_radiation_monochromator     graphite
_diffrn_measurement_device_type     'Bruker SMART APEX CCD area-detector'
_diffrn_measurement_method     '\f and \w'
_diffrn_detector_area_resol_mean     ?
_diffrn_reflns_number     8630
_diffrn_reflns_av_R_equivalents     0.0623
_diffrn_reflns_av_sigmaI/netI     0.0533
_diffrn_reflns_theta_min     2.42
_diffrn_reflns_theta_max     25.01
_diffrn_reflns_theta_full     25.01
_diffrn_measured_fraction_theta_max     0.999
_diffrn_measured_fraction_theta_full     0.999
_diffrn_reflns_limit_h_min     -13
_diffrn_reflns_limit_h_max     13
_diffrn_reflns_limit_k_min     -15
_diffrn_reflns_limit_k_max     15
_diffrn_reflns_limit_l_min     -10
_diffrn_reflns_limit_l_max     10
_diffrn_standards_number     ?
_diffrn_standards_interval_count     ?
_diffrn_standards_interval_time     ?
_diffrn_standards_decay_%     ?
_refine_special_details
;
Refinement of <i>F</i>^2^ against ALL reflections. The weighted <i>R</i>-factor
<i>wR</i> and goodness of fit <i>S</i> are based on <i>F</i>^2^, conventional
<i>R</i>-factors <i>R</i> are based on <i>F</i>, with <i>F</i> set to zero for
negative <i>F</i>^2^. The threshold expression of <i>F</i>^2^ >
\s(<i>F</i>^2^) is used only for calculating <i>R</i>-factors(gt) <i>etc</i>.
and is not relevant to the choice of reflections for refinement.
<i>R</i>-factors based on <i>F</i>^2^ are statistically about twice as large
as those based on <i>F</i>, and <i>R</i>- factors based on ALL data will be
even larger.
;
_reflns_number_total     2148
_reflns_number_gt     1853
_reflns_threshold_expression     I>2\s(I)
_refine_ls_structure_factor_coef     Fsqd
_refine_ls_matrix_type     full
_refine_ls_R_factor_all     0.0629
_refine_ls_R_factor_gt     0.0498
_refine_ls_wR_factor_gt     0.0922
_refine_ls_wR_factor_ref     0.0968
_refine_ls_goodness_of_fit_ref     1.182
_refine_ls_restrained_S_all     1.182
_refine_ls_number_reflns     2148
_refine_ls_number_parameters     105
_refine_ls_number_restraints     0
_refine_ls_hydrogen_treatment     constr
_refine_ls_weighting_scheme     calc
_refine_ls_weighting_details
         'calc w=1/[\s^2^(Fo^2^)+(0.0208P)^2^+2.6850P] where P=(Fo^2^+2Fc^2^)/3'
_atom_sites_solution_hydrogens     geom
_atom_sites_solution_primary     direct
_atom_sites_solution_secondary     difmap
_refine_ls_shift/su_max     0.001
_refine_ls_shift/su_mean     0.000
_refine_diff_density_max     0.567
_refine_diff_density_min     -0.715
_refine_ls_extinction_method     'SHELXL97 (Sheldrick, 2008)'
_refine_ls_extinction_coef     0.128(4)
_refine_ls_extinction_expression
                                  'Fc^*^=kFc[1+0.001xFc^2^\l^3^/sin(2\q)]^-1/4^'
loop_
    _atom_type_symbol
    _atom_type_description
    _atom_type_scat_dispersion_real
    _atom_type_scat_dispersion_imag
    _atom_type_scat_source
    'C' 'C' 0.0033 0.0016
                         'International Tables Vol C Tables 4.2.6.8 and 6.1.1.4'
    'H' 'H' 0.0000 0.0000
                         'International Tables Vol C Tables 4.2.6.8 and 6.1.1.4'
    'Cl' 'Cl' 0.1484 0.1585
                         'International Tables Vol C Tables 4.2.6.8 and 6.1.1.4'
    'O' 'O' 0.0106 0.0060
                         'International Tables Vol C Tables 4.2.6.8 and 6.1.1.4'
    'Sn' 'Sn' -0.6537 1.4246
                         'International Tables Vol C Tables 4.2.6.8 and 6.1.1.4'
    'S' 'S' 0.1246 0.1234
                         'International Tables Vol C Tables 4.2.6.8 and 6.1.1.4'
_computing_data_collection     'SMART (Bruker, 2000)'
_computing_cell_refinement     'SAINT-Plus (Bruker, 2001)'
_computing_data_reduction     'SAINT-Plus (Bruker, 2001)'
_computing_structure_solution     'SHELXS97 (Sheldrick, 2008)'
_computing_structure_refinement     'SHELXL97 (Sheldrick, 2008)'
_computing_molecular_graphics     'DIAMOND (Brandenburg & Putz, 2006)'
_computing_publication_material     'publCIF (Westrip, 2010)'
loop_
    _atom_site_type_symbol
    _atom_site_label
    _atom_site_fract_x
    _atom_site_fract_y
    _atom_site_fract_z
    _atom_site_U_iso_or_equiv
    _atom_site_adp_type
    _atom_site_calc_flag
    _atom_site_refinement_flags
    _atom_site_occupancy
    _atom_site_disorder_assembly
    _atom_site_disorder_group
    C C1 0.5033(7) 0.8276(6) -0.0501(11) 0.068(2) Uani d . 1 . .
    H H1A 0.5258 0.8292 0.0670 0.102 Uiso calc R 1 . .
    H H1B 0.5703 0.8529 -0.0918 0.102 Uiso calc R 1 . .
    H H1C 0.4856 0.7598 -0.0864 0.102 Uiso calc R 1 . .
    C C2 0.3399(8) 0.8695(7) -0.3317(9) 0.069(2) Uani d . 1 . .
    H H2A 0.3327 0.7980 -0.3425 0.103 Uiso calc R 1 . .
    H H2B 0.4060 0.8924 -0.3775 0.103 Uiso calc R 1 . .
    H H2C 0.2639 0.9002 -0.3886 0.103 Uiso calc R 1 . .
    C C3 0.0141(10) 1.1657(9) 0.422(2) 0.140(6) Uani d . 1 . .
    H H3A -0.0474 1.1587 0.3220 0.211 Uiso calc R 1 . .
    H H3B 0.0195 1.2346 0.4557 0.211 Uiso calc R 1 . .
    H H3C -0.0083 1.1254 0.5051 0.211 Uiso calc R 1 . .
    C C4 0.2396(11) 1.1408(8) 0.5967(12) 0.101(4) Uani d . 1 . .
    H H4A 0.1994 1.1045 0.6677 0.152 Uiso calc R 1 . .
    H H4B 0.2439 1.2105 0.6254 0.152 Uiso calc R 1 . .
    H H4C 0.3216 1.1150 0.6077 0.152 Uiso calc R 1 . .
    Cl Cl1 0.1548(2) 1.07531(15) -0.0095(3) 0.0633(5) Uani d . 1 . .
    Cl Cl2 0.40441(17) 0.95628(17) 0.2850(2) 0.0614(6) Uani d . 1 . .
    O O1 0.2681(4) 0.8512(4) -0.0601(6) 0.0534(13) Uani d . 1 . .
    O O2 0.1396(5) 1.0145(4) 0.3674(6) 0.0600(14) Uani d . 1 . .
    S S1 0.37123(18) 0.90252(13) -0.1217(2) 0.0469(5) Uani d . 1 . .
    S S2 0.1554(2) 1.12668(15) 0.3945(3) 0.0617(6) Uani d . 1 . .
    Sn Sn1 0.18486(4) 0.91864(3) 0.15234(6) 0.0448(3) Uani d . 1 . .
loop_
    _atom_site_aniso_label
    _atom_site_aniso_U_11
    _atom_site_aniso_U_22
    _atom_site_aniso_U_33
    _atom_site_aniso_U_12
    _atom_site_aniso_U_13
    _atom_site_aniso_U_23
    C1 0.054(5) 0.064(5) 0.090(6) 0.006(4) 0.025(5) 0.007(5)
    C2 0.079(6) 0.073(6) 0.055(5) -0.015(5) 0.018(4) -0.008(4)
    C3 0.074(8) 0.075(7) 0.267(19) 0.011(6) 0.029(9) -0.027(9)
    C4 0.139(10) 0.070(7) 0.080(7) 0.004(6) -0.003(7) -0.012(5)
    Cl1 0.0684(13) 0.0577(12) 0.0648(12) 0.0102(10) 0.0178(10) 0.0151(10)
    Cl2 0.0490(11) 0.0818(14) 0.0511(11) -0.0116(10) 0.0073(9) 0.0026(10)
    O1 0.056(3) 0.053(3) 0.059(3) -0.009(2) 0.028(3) -0.010(2)
    O2 0.079(4) 0.045(3) 0.062(3) -0.004(3) 0.030(3) -0.011(2)
    S1 0.0549(11) 0.0371(10) 0.0520(11) -0.0037(8) 0.0194(9) -0.0055(8)
    S2 0.0799(15) 0.0487(12) 0.0594(13) -0.0044(10) 0.0225(11) 0.0024(9)
    Sn1 0.0439(4) 0.0407(3) 0.0514(4) -0.0045(2) 0.0147(2) 0.0007(2)
_geom_special_details
;
All e.s.d.'s (except the e.s.d. in the dihedral angle between two l.s. planes)
are estimated using the full covariance matrix. The cell e.s.d.'s are taken
into account individually in the estimation of e.s.d.'s in distances, angles
and torsion angles; correlations between e.s.d.'s in cell parameters are only
used when they are defined by crystal symmetry. An approximate (isotropic)
treatment of cell e.s.d.'s is used for estimating e.s.d.'s involving l.s.
planes.
;
loop_
    _geom_bond_atom_site_label_1
    _geom_bond_atom_site_label_2
    _geom_bond_site_symmetry_2
    _geom_bond_distance
    _geom_bond_publ_flag
    C1 S1 . 1.764(8) ?
    C1 H1A . 0.9600 ?
    C1 H1B . 0.9600 ?
    C1 H1C . 0.9600 ?
    C2 S1 . 1.779(8) ?
    C2 H2A . 0.9600 ?
    C2 H2B . 0.9600 ?
    C2 H2C . 0.9600 ?
    C3 S2 . 1.727(11) ?
    C3 H3A . 0.9600 ?
    C3 H3B . 0.9600 ?
    C3 H3C . 0.9600 ?
    C4 S2 . 1.751(10) ?
    C4 H4A . 0.9600 ?
    C4 H4B . 0.9600 ?
    C4 H4C . 0.9600 ?
    Cl1 Sn1 . 2.4767(19) yes
    Cl2 Sn1 . 2.4886(19) yes
    O1 S1 . 1.531(5) ?
    O1 Sn1 . 2.382(5) yes
    O2 S2 . 1.519(5) ?
    O2 Sn1 . 2.371(5) yes
loop_
    _geom_angle_atom_site_label_1
    _geom_angle_atom_site_label_2
    _geom_angle_atom_site_label_3
    _geom_angle_site_symmetry_1
    _geom_angle_site_symmetry_3
    _geom_angle
    _geom_angle_publ_flag
    S1 C1 H1A . . 109.5 ?
    S1 C1 H1B . . 109.5 ?
    H1A C1 H1B . . 109.5 ?
    S1 C1 H1C . . 109.5 ?
    H1A C1 H1C . . 109.5 ?
    H1B C1 H1C . . 109.5 ?
    S1 C2 H2A . . 109.5 ?
    S1 C2 H2B . . 109.5 ?
    H2A C2 H2B . . 109.5 ?
    S1 C2 H2C . . 109.5 ?
    H2A C2 H2C . . 109.5 ?
    H2B C2 H2C . . 109.5 ?
    S2 C3 H3A . . 109.5 ?
    S2 C3 H3B . . 109.5 ?
    H3A C3 H3B . . 109.5 ?
    S2 C3 H3C . . 109.5 ?
    H3A C3 H3C . . 109.5 ?
    H3B C3 H3C . . 109.5 ?
    S2 C4 H4A . . 109.5 ?
    S2 C4 H4B . . 109.5 ?
    H4A C4 H4B . . 109.5 ?
    S2 C4 H4C . . 109.5 ?
    H4A C4 H4C . . 109.5 ?
    H4B C4 H4C . . 109.5 ?
    S1 O1 Sn1 . . 123.0(3) ?
    S2 O2 Sn1 . . 127.5(3) ?
    O1 S1 C1 . . 105.2(4) ?
    O1 S1 C2 . . 104.0(3) ?
    C1 S1 C2 . . 98.7(4) ?
    O2 S2 C3 . . 103.9(5) ?
    O2 S2 C4 . . 105.6(4) ?
    C3 S2 C4 . . 97.4(7) ?
    O2 Sn1 O1 . . 166.36(17) yes
    O2 Sn1 Cl1 . . 86.61(13) yes
    O1 Sn1 Cl1 . . 85.99(13) yes
    O2 Sn1 Cl2 . . 84.94(14) yes
    O1 Sn1 Cl2 . . 84.15(13) yes
    Cl1 Sn1 Cl2 . . 93.86(7) yes
    Sn1 Cl1 Sn1 . 3_575 101.11(5) ?
    Cl1 Sn1 Cl1 . 3_575 78.90(6) ?
    Cl2 Sn1 Cl1 . 3_575 164.85(6) ?
loop_
    _geom_torsion_atom_site_label_1
    _geom_torsion_atom_site_label_2
    _geom_torsion_atom_site_label_3
    _geom_torsion_atom_site_label_4
    _geom_torsion_site_symmetry_1
    _geom_torsion_site_symmetry_2
    _geom_torsion_site_symmetry_3
    _geom_torsion_site_symmetry_4
    _geom_torsion
    _geom_torsion_publ_flag
    Sn1 O1 S1 C1 . . . . 108.4(4) ?
    Sn1 O1 S1 C2 . . . . -148.3(4) ?
    Sn1 O2 S2 C3 . . . . 129.3(7) ?
    Sn1 O2 S2 C4 . . . . -128.7(5) ?
    S2 O2 Sn1 O1 . . . . 32.3(10) ?
    S2 O2 Sn1 Cl1 . . . . -24.9(4) ?
    S2 O2 Sn1 Cl2 . . . . 69.2(4) ?
    S1 O1 Sn1 O2 . . . . -5.1(10) ?
    S1 O1 Sn1 Cl1 . . . . 52.2(3) ?
    S1 O1 Sn1 Cl2 . . . . -42.1(3) ?
data_global
_journal_date_recd_electronic     2011-03-03
_journal_date_accepted     2011-03-16
_journal_name_full     'Acta Crystallographica, Section E'
_journal_year     2011
_journal_volume     67
_journal_issue      4
_journal_page_first     m486
_journal_page_last     m486
_journal_paper_category     QM
_journal_coeditor_code     VN2005
_publ_contact_author_name     'Richard A. Varga'
_publ_contact_author_address
;
Faculty of Chemistry and Chemical Engineering,
Babes-Bolyai University,
Arany Janos Str. No. 11,
RO-400028, Cluj-Napoca,
Romania.
;
_publ_contact_author_email     'richy@chem.ubbcluj.ro'
_publ_contact_author_fax     '0040-264-590818'
_publ_contact_author_phone     '0040-264-593833'
_publ_section_title
;
Di-\m-chlorido-bis[chloridobis(dimethyl sulfoxide-\k<i>O</i>)tin(II)]
;
loop_
    _publ_author_name
    _publ_author_footnote
    _publ_author_address
    'Barbul, Ioana' .
;
Faculty of Chemistry and Chemical Engineering,
Babes-Bolyai University,
Arany Janos Str. No. 11,
RO-400028 Cluj-Napoca,
Romania
;
    'Varga, Richard A.' .
;
Faculty of Chemistry and Chemical Engineering,
Babes-Bolyai University,
Arany Janos Str. No. 11,
RO-400028 Cluj-Napoca,
Romania
;
    'Silvestru, Cristian' .
;
Faculty of Chemistry and Chemical Engineering,
Babes-Bolyai University,
Arany Janos Str. No. 11,
RO-400028 Cluj-Napoca,
Romania
;
