# Supplementary material for: Di-μ-chlorido-bis[chloridobis(dimethyl sulfoxide-κO)tin(II)]
Source: Acta Crystallogr Sect E Struct Rep Online. 2011 Mar 26;67(Pt 4):m486. doi: 10.1107/S1600536811009895 (PMC3100018; doi:10.1107/S1600536811009895)
Supplement: Supplementary file 2 [file e-67-0m486-Isup2.hkl]

# 
# h,k,l, Fc-squared, Fo-squared, sigma(Fo-squared) and status flag 
# 
data_I
_shelx_title ' 474r in P2(1)/c' 
_shelx_refln_list_code          4 
_shelx_F_calc_maximum      218.75 
_exptl_crystal_F_000       672.00 
_reflns_d_resolution_high  0.8407 
 
loop_ 
 _symmetry_equiv_pos_as_xyz 
 'x, y, z' 
 '-x, y+1/2, -z+1/2' 
 '-x, -y, -z' 
 'x, -y-1/2, z-1/2' 
 
_cell_length_a    11.1449 
_cell_length_b    13.3488 
_cell_length_c     8.4394 
_cell_angle_alpha  90.000 
_cell_angle_beta  103.728 
_cell_angle_gamma  90.000 
 
_shelx_F_squared_multiplier     1.000 
 
loop_ 
 _refln_index_h 
 _refln_index_k 
 _refln_index_l 
 _refln_F_squared_calc 
 _refln_F_squared_meas 
 _refln_F_squared_sigma 
 _refln_observed_status 
   2   0   0    25767.47    25744.34    840.45 o 
   3   0   0    38399.69    37976.02   1211.23 o 
   4   0   0    11148.42    12227.28    404.30 o 
   5   0   0    26940.00    28236.64    914.43 o 
   6   0   0    14080.29    15546.71    519.67 o 
   7   0   0      117.37      147.51     25.11 o 
   8   0   0     1402.16     1394.31     72.48 o 
   9   0   0     5352.95     5847.64    275.82 o 
  10   0   0      468.14      474.52     66.35 o 
  11   0   0     1138.52     1186.07    147.84 o 
  12   0   0      193.98      261.87     75.99 o 
   1   1   0     5553.50     6190.95    178.72 o 
   2   1   0     4873.08     5551.03    164.21 o 
   3   1   0      269.19      295.87     14.73 o 
   4   1   0      761.07      867.01     32.39 o 
   5   1   0       90.45      155.94     14.82 o 
   6   1   0     3214.82     3286.50     90.52 o 
   7   1   0      185.57      258.13     22.15 o 
   8   1   0       69.21       81.40     16.89 o 
   9   1   0      994.30     1061.91     99.76 o 
  10   1   0      646.17      685.14     51.42 o 
  11   1   0      146.25      248.27     42.65 o 
  12   1   0      433.62      581.75     66.21 o 
   0   2   0    33783.79    32232.33   1233.54 o 
   1   2   0      646.87      672.28     26.54 o 
   2   2   0     5427.45     5709.31    134.35 o 
   3   2   0    10334.95    11014.96    255.41 o 
   4   2   0     9901.60    11483.93    335.87 o 
   5   2   0     8909.80     9150.58    221.01 o 
   6   2   0     1330.15     1344.42     45.90 o 
   7   2   0       94.20      125.22     16.61 o 
   8   2   0      954.20      909.47     44.41 o 
   9   2   0     1045.83     1140.79     52.81 o 
  10   2   0      235.04      315.12     46.89 o 
  11   2   0      143.80      186.57     37.29 o 
  12   2   0       34.35       76.05     33.99 o 
   1   3   0    20810.96    20668.30    507.83 o 
   2   3   0     2971.49     3177.73     78.62 o 
   3   3   0      102.07      175.47     12.85 o 
   4   3   0     9286.85     9231.97    219.58 o 
   5   3   0      472.93      502.23     23.00 o 
   6   3   0    12711.94    13472.86    321.51 o 
   7   3   0     1659.30     1623.72     54.56 o 
   8   3   0       17.76       52.09     15.79 o 
   9   3   0     3528.88     3319.70    125.99 o 
  10   3   0     1823.57     1703.28    160.43 o 
  11   3   0      526.95      650.97     62.73 o 
  12   3   0     1220.57     1170.72     86.07 o 
   0   4   0    39137.53    36345.17   1388.73 o 
   1   4   0     1025.23     1052.21     30.87 o 
   2   4   0     9218.21     9264.28    216.90 o 
   3   4   0     3323.30     3217.01     82.86 o 
   4   4   0      107.46      122.20     11.66 o 
   5   4   0     2815.05     2650.00     74.12 o 
   6   4   0     4040.00     3873.25    104.84 o 
   7   4   0      215.48      237.90     26.71 o 
   8   4   0      335.59      401.76     37.72 o 
   9   4   0      559.69      635.35     46.44 o 
  10   4   0        3.55       12.62     25.21 o 
  11   4   0      748.47      826.36     83.39 o 
  12   4   0        2.02       22.15     33.29 o 
   1   5   0     5620.27     5745.14    150.12 o 
   2   5   0      515.70      486.39     19.69 o 
   3   5   0      273.89      296.17     15.87 o 
   4   5   0     8701.04     8819.30    212.22 o 
   5   5   0      356.70      364.36     20.19 o 
   6   5   0     2500.32     2445.53     71.68 o 
   7   5   0      930.93      886.61     56.11 o 
   8   5   0      306.98      294.96     33.83 o 
   9   5   0     1280.60     1324.06     66.92 o 
  10   5   0      270.19      325.09     53.06 o 
  11   5   0       60.80       30.33     31.89 o 
  12   5   0       90.94      196.72     75.86 o 
   0   6   0    20424.68    20720.21    672.70 o 
   1   6   0     1490.25     1414.51     42.55 o 
   2   6   0     9025.76     9107.96    216.14 o 
   3   6   0    11785.67    11928.67    281.38 o 
   4   6   0     3531.80     3632.96     96.96 o 
   5   6   0    11766.03    11759.66    282.00 o 
   6   6   0     5357.48     5366.17    157.53 o 
   7   6   0      587.19      611.80     35.37 o 
   8   6   0     3479.41     3224.26    122.54 o 
   9   6   0     1133.07     1185.49     62.97 o 
  10   6   0      240.99      362.80     40.56 o 
  11   6   0     1319.71     1304.45     90.94 o 
   1   7   0     1371.01     1429.64     44.71 o 
   2   7   0      153.60      178.37     15.36 o 
   3   7   0      218.96      274.47     18.99 o 
   4   7   0      139.46      170.48     16.11 o 
   5   7   0      427.54      445.53     28.67 o 
   6   7   0     1181.43     1119.80     60.49 o 
   7   7   0      564.96      536.88     40.51 o 
   8   7   0      470.47      505.10     42.63 o 
   9   7   0        5.15       35.00     27.03 o 
  10   7   0      227.71      227.65     58.63 o 
  11   7   0      103.53      129.79     52.31 o 
   0   8   0     2020.33     1884.37     81.22 o 
   1   8   0      109.40      148.44     15.14 o 
   2   8   0      166.06      206.85     18.02 o 
   3   8   0     2359.05     2253.94     67.01 o 
   4   8   0        0.93       17.02     11.92 o 
   5   8   0     1827.54     1746.59     65.56 o 
   6   8   0      571.46      555.59     35.89 o 
   7   8   0       11.37       76.81     20.83 o 
   8   8   0      966.88      819.36     60.00 o 
   9   8   0      261.59      407.18     51.02 o 
  10   8   0      275.42      233.92     43.63 o 
  11   8   0      118.36      170.91     57.88 o 
   1   9   0     7108.66     7268.81    182.25 o 
   2   9   0     4163.03     4034.07    109.52 o 
   3   9   0      454.33      443.33     25.42 o 
   4   9   0     5130.12     4701.27    142.44 o 
   5   9   0     1753.98     1634.08     93.67 o 
   6   9   0     1822.37     1778.11     79.63 o 
   7   9   0     2357.62     2166.32    109.04 o 
   8   9   0       14.23       38.54     24.53 o 
   9   9   0      576.79      586.43     63.28 o 
  10   9   0      708.77      756.19     64.87 o 
   0  10   0      808.20      708.80     46.53 o 
   1  10   0       74.60      113.69     16.46 o 
   2  10   0      491.41      526.05     28.54 o 
   3  10   0      346.78      367.78     36.23 o 
   4  10   0      307.57      357.40     36.83 o 
   5  10   0      621.54      619.62     43.40 o 
   6  10   0      744.23      788.13     51.39 o 
   7  10   0      593.38      579.63     66.82 o 
   8  10   0      108.18       85.75     30.73 o 
   9  10   0       27.58        0.00     29.72 o 
  10  10   0       14.95       56.13     38.21 o 
   1  11   0     1131.09     1137.85     45.48 o 
   2  11   0     1653.87     1618.68     73.50 o 
   3  11   0      397.44      412.69     39.71 o 
   4  11   0     1164.62     1138.25     61.04 o 
   5  11   0       94.66      107.29     25.98 o 
   6  11   0       39.52       49.58     28.28 o 
   7  11   0      696.47      748.85     62.07 o 
   8  11   0       36.80       51.86     29.18 o 
   9  11   0      318.19      388.71     53.88 o 
   0  12   0     3329.22     3227.65    172.25 o 
   1  12   0      550.53      654.43     63.73 o 
   2  12   0     1231.35     1132.14     61.81 o 
   3  12   0     2029.90     1979.16     89.58 o 
   4  12   0        1.43       46.15     22.85 o 
   5  12   0     1209.73     1127.91     64.04 o 
   6  12   0     1434.19     1219.36     79.42 o 
   7  12   0      241.17      321.05     47.37 o 
   8  12   0      613.52      586.49     61.38 o 
   1  13   0      842.75      933.68    114.75 o 
   2  13   0       52.99      102.70     32.96 o 
   3  13   0        0.27       72.39     29.25 o 
   4  13   0      284.66      456.84     46.75 o 
   5  13   0      333.45      407.63     46.04 o 
   6  13   0      285.77      303.44     48.27 o 
   7  13   0       39.44       87.83     35.55 o 
   0  14   0      722.04      769.61    135.60 o 
   1  14   0      665.81      710.53    109.08 o 
   2  14   0      671.01      763.07     73.22 o 
   3  14   0     1326.49     1324.90     88.60 o 
   4  14   0        0.08       53.91     36.03 o 
   5  14   0      108.41      113.87     51.70 o 
   6  14   0      406.81      637.55     87.72 o 
   1  15   0      887.00     1064.58    114.09 o 
   2  15   0      434.47      630.84     94.80 o 
   3  15   0      209.00      292.49     53.03 o 
   4  15   0      584.26      522.75     77.17 o 
 -13   1   1      117.13      152.33     45.55 o 
 -12   1   1      211.98      216.08     45.18 o 
 -11   1   1     1266.48     1267.66     96.23 o 
 -10   1   1      148.71      208.38     30.72 o 
  -9   1   1     7489.81     7899.70    204.90 o 
  -8   1   1      129.82      155.78     22.35 o 
  -7   1   1     1095.28     1155.97     43.90 o 
  -6   1   1     7841.77     8586.86    211.24 o 
  -5   1   1       67.28       60.29     12.97 o 
  -4   1   1    28802.76    29817.22    803.58 o 
  -3   1   1     4424.85     5007.91    131.40 o 
  -2   1   1     2786.51     2825.39     75.32 o 
  -1   1   1    18347.12    17314.37    429.53 o 
   0   1   1    11700.92    11421.07    505.36 o 
   1   1   1    15357.68    14973.27    567.22 o 
   2   1   1    31476.40    29380.33    722.37 o 
   3   1   1     7454.77     8036.91    199.53 o 
   4   1   1    15793.08    16493.14    380.50 o 
   5   1   1     7445.83     7979.44    194.00 o 
   6   1   1      186.53      233.61     19.73 o 
   7   1   1     4616.63     4713.66    168.88 o 
   8   1   1     3494.34     3397.81    203.16 o 
   9   1   1      523.26      613.28     60.06 o 
  10   1   1      603.66      686.64     54.02 o 
  11   1   1      358.13      386.19     45.89 o 
  12   1   1      117.32      162.60     40.66 o 
 -13   2   1      470.17      478.31     71.28 o 
 -12   2   1      180.25      267.61     44.70 o 
 -11   2   1       84.70      124.24     30.60 o 
 -10   2   1     4453.40     4556.67    162.40 o 
  -9   2   1        8.30       40.16     17.73 o 
  -8   2   1     5899.44     6294.69    165.28 o 
  -7   2   1     1419.03     1335.49     48.07 o 
  -6   2   1      744.93      753.19     31.82 o 
  -5   2   1    11923.25    12427.81    293.92 o 
  -4   2   1     5689.00     5683.67    140.16 o 
  -3   2   1     4953.18     5340.68    139.48 o 
  -2   2   1    11399.61    11670.78    297.57 o 
  -1   2   1     8936.85     9074.57    256.13 o 
   0   2   1     2546.06     2527.18     78.28 o 
   1   2   1    27380.89    25690.48    635.86 o 
   2   2   1      553.37      542.64     18.59 o 
   3   2   1    21093.95    22069.67    501.52 o 
   4   2   1     1072.02     1077.92     34.69 o 
   5   2   1     3092.06     3140.25     84.95 o 
   6   2   1     4019.05     4096.10    109.22 o 
   7   2   1      246.52      276.65     30.15 o 
   8   2   1     3029.87     2897.91    110.61 o 
   9   2   1      775.91      821.25     51.07 o 
  10   2   1       18.19       56.09     23.05 o 
  11   2   1      538.52      587.65     65.15 o 
  12   2   1      684.87      777.90     74.05 o 
 -12   3   1        0.13       78.22     31.56 o 
 -11   3   1       11.41       16.53     27.18 o 
 -10   3   1       81.44      140.41     26.27 o 
  -9   3   1        2.37       28.31     19.92 o 
  -8   3   1        7.31       16.02     15.50 o 
  -7   3   1      110.86      162.51     20.00 o 
  -6   3   1     1134.29     1161.59     46.52 o 
  -5   3   1      383.02      471.20     22.19 o 
  -4   3   1      307.03      354.24     16.72 o 
  -3   3   1      390.63      479.56     28.38 o 
  -2   3   1     3779.19     3980.85    120.21 o 
  -1   3   1    13887.41    14127.55    320.64 o 
   0   3   1       17.60       22.49      3.96 o 
   1   3   1       18.99       46.86     13.57 o 
   2   3   1     1332.46     1376.43     39.21 o 
   3   3   1      605.39      579.84     21.65 o 
   4   3   1       12.42       33.38     11.77 o 
   5   3   1      297.22      357.25     19.27 o 
   6   3   1       66.30       96.46     13.22 o 
   7   3   1      733.54      703.82     36.47 o 
   8   3   1      274.35      316.70     29.91 o 
   9   3   1      104.52      165.64     30.50 o 
  10   3   1       28.57       51.70     28.66 o 
  11   3   1        5.87       49.82     31.13 o 
  12   3   1       18.87       75.63     40.14 o 
 -12   4   1       40.43       79.62     62.61 o 
 -11   4   1       38.20       70.86     32.28 o 
 -10   4   1     3112.38     3292.39    197.80 o 
  -9   4   1        4.63       59.55     17.66 o 
  -8   4   1     1422.13     1368.22     73.19 o 
  -7   4   1     1055.36      998.78     54.34 o 
  -6   4   1      119.96      183.82     20.14 o 
  -5   4   1    12794.92    13282.72    312.52 o 
  -4   4   1     1436.72     1689.29     53.83 o 
  -3   4   1     6622.93     6706.60    159.61 o 
  -2   4   1     3221.87     3158.11     85.79 o 
  -1   4   1       47.89       41.12      9.07 o 
   0   4   1    20657.50    20316.88    461.03 o 
   1   4   1     3109.36     2993.59     76.36 o 
   2   4   1     1728.71     1619.39     46.39 o 
   3   4   1    10307.90    10367.86    244.75 o 
   4   4   1     2237.24     2102.63     74.52 o 
   5   4   1     3643.84     3373.43     99.78 o 
   6   4   1     6205.93     6007.08    154.43 o 
   7   4   1     1030.87     1092.55     47.26 o 
   8   4   1     4290.45     4241.27    131.75 o 
   9   4   1     2346.57     2376.62    118.72 o 
  10   4   1       51.22       60.12     30.40 o 
  11   4   1      548.97      539.87     65.15 o 
  12   4   1      807.04      926.78     77.59 o 
 -12   5   1      324.38      302.04     65.01 o 
 -11   5   1      544.09      603.98     53.85 o 
 -10   5   1      143.62      219.94     61.10 o 
  -9   5   1     3863.47     3872.66    141.34 o 
  -8   5   1      145.14      155.05     21.32 o 
  -7   5   1     3035.97     2896.31    122.70 o 
  -6   5   1     3718.53     3411.96    106.46 o 
  -5   5   1     2307.00     2287.09     64.92 o 
  -4   5   1    16281.55    16012.87    370.78 o 
  -3   5   1     9914.48    10250.28    239.70 o 
  -2   5   1     2804.70     2740.44     70.89 o 
  -1   5   1     7927.41     8015.16    189.80 o 
   0   5   1    11446.93    11583.94    270.10 o 
   1   5   1      585.23      498.60     25.55 o 
   2   5   1    22147.37    22317.61    510.71 o 
   3   5   1       30.22       53.69      9.16 o 
   4   5   1     1742.51     1671.36     51.48 o 
   5   5   1     5527.91     5441.04    140.24 o 
   6   5   1      254.08      262.16     24.48 o 
   7   5   1     4696.22     4426.24    134.58 o 
   8   5   1      540.33      513.08     40.42 o 
   9   5   1      324.49      466.06     76.35 o 
  10   5   1      543.03      567.22     63.98 o 
  11   5   1      356.88      406.57     57.10 o 
 -12   6   1        4.71      157.96     48.66 o 
 -11   6   1       13.17       86.14     31.49 o 
 -10   6   1        1.49       66.68     27.66 o 
  -9   6   1       65.94      134.79     24.51 o 
  -8   6   1      283.32      299.24     29.45 o 
  -7   6   1        2.96       31.40     13.31 o 
  -6   6   1        0.01       19.47     11.35 o 
  -5   6   1      302.05      355.48     25.19 o 
  -4   6   1     3297.72     3041.09     88.55 o 
  -3   6   1       51.07       54.22      9.87 o 
  -2   6   1        9.12       16.24      6.69 o 
  -1   6   1      360.87      367.29     18.10 o 
   0   6   1     5342.59     5270.29    130.40 o 
   1   6   1     4879.22     5091.85    127.34 o 
   2   6   1      101.93      143.83     13.78 o 
   3   6   1       32.73       34.96      9.51 o 
   4   6   1      622.90      640.80     27.86 o 
   5   6   1     1874.83     1816.26     65.31 o 
   6   6   1        0.11        6.95     12.66 o 
   7   6   1      321.59      401.78     37.67 o 
   8   6   1      108.04      128.18     25.37 o 
   9   6   1      590.75      659.09     64.07 o 
  10   6   1       45.66       99.17     36.89 o 
  11   6   1        0.85        0.00     33.18 o 
 -11   7   1      348.39      392.48     54.76 o 
 -10   7   1      433.51      461.93     54.85 o 
  -9   7   1     3710.89     3403.48    154.60 o 
  -8   7   1      350.75      365.89     38.16 o 
  -7   7   1     2299.01     2248.64     91.63 o 
  -6   7   1    10544.10     9936.60    274.31 o 
  -5   7   1     2143.15     1996.87     69.38 o 
  -4   7   1    12556.95    12392.43    329.89 o 
  -3   7   1    14871.18    14939.59    349.75 o 
  -2   7   1      240.43      255.31     16.78 o 
  -1   7   1    15368.17    16038.17    372.90 o 
   0   7   1    13847.12    13796.88    354.59 o 
   1   7   1      130.41      136.76     14.50 o 
   2   7   1     6994.15     7014.70    174.28 o 
   3   7   1     2450.33     2538.65     73.54 o 
   4   7   1      278.98      315.36     26.26 o 
   5   7   1     2922.18     2709.84    100.26 o 
   6   7   1      612.47      569.18     32.80 o 
   7   7   1     1130.54     1088.17     64.36 o 
   8   7   1      621.78      607.78     60.13 o 
   9   7   1      266.61      227.28     34.37 o 
  10   7   1      259.80      212.70     44.99 o 
  11   7   1       95.34      176.32     68.82 o 
 -11   8   1       72.61       84.38     33.76 o 
 -10   8   1      729.20      695.21     61.68 o 
  -9   8   1      179.64      254.97     40.29 o 
  -8   8   1      966.77      933.67     54.98 o 
  -7   8   1      440.63      435.20     38.76 o 
  -6   8   1        3.67        3.07     16.44 o 
  -5   8   1     1860.85     1675.57     73.00 o 
  -4   8   1     3147.65     3061.76    111.48 o 
  -3   8   1     6697.15     6305.90    178.39 o 
  -2   8   1     1635.39     1546.49     49.33 o 
  -1   8   1      774.94      895.85     46.81 o 
   0   8   1     1917.66     2090.76     62.45 o 
   1   8   1     7159.45     7158.92    178.55 o 
   2   8   1     2999.20     2878.36     82.13 o 
   3   8   1     4526.59     4278.54    162.63 o 
   4   8   1      122.78      142.95     17.56 o 
   5   8   1        7.87       45.86     14.85 o 
   6   8   1     6237.21     5816.26    195.54 o 
   7   8   1      121.67      196.93     29.20 o 
   8   8   1     2032.54     1936.99    121.48 o 
   9   8   1      388.16      421.50     45.33 o 
  10   8   1       35.75       94.63     48.55 o 
 -10   9   1       98.28       76.96     50.32 o 
  -9   9   1      160.97      189.76     46.48 o 
  -8   9   1        0.41       21.67     24.70 o 
  -7   9   1       87.95       89.74     22.89 o 
  -6   9   1     1181.00     1026.59     55.67 o 
  -5   9   1      213.96      175.56     24.94 o 
  -4   9   1       69.62       79.14     19.23 o 
  -3   9   1      509.93      546.23     35.77 o 
  -2   9   1     2027.06     1922.30     59.92 o 
  -1   9   1      915.41      875.77     35.17 o 
   0   9   1      468.41      460.18     25.71 o 
   1   9   1       42.13       50.09     12.06 o 
   2   9   1      242.14      320.66     33.90 o 
   3   9   1     2763.35     2550.19     77.67 o 
   4   9   1       20.64       38.96     19.22 o 
   5   9   1      106.81      121.15     20.79 o 
   6   9   1        0.09       27.90     18.59 o 
   7   9   1      336.72      404.29     41.15 o 
   8   9   1       73.21       92.87     30.98 o 
   9   9   1        1.67        0.00     25.54 o 
  10   9   1        2.14       35.17     52.87 o 
 -10  10   1      277.34      172.79     41.40 o 
  -9  10   1       67.81       96.79     53.49 o 
  -8  10   1      554.47      513.81     57.43 o 
  -7  10   1      305.83      291.71     36.32 o 
  -6  10   1      134.80      167.15     27.57 o 
  -5  10   1      782.96      759.23     64.39 o 
  -4  10   1        1.44       37.51     17.79 o 
  -3  10   1     2583.58     2477.24     98.65 o 
  -2  10   1     1466.80     1383.86     64.49 o 
  -1  10   1      752.58      722.44     37.02 o 
   0  10   1     4396.10     4424.53    120.93 o 
   1  10   1     2013.74     1881.90     81.87 o 
   2  10   1     2724.67     2694.22     81.85 o 
   3  10   1     5988.55     5555.17    149.29 o 
   4  10   1      538.49      611.25     37.06 o 
   5  10   1     1353.20     1285.91     66.52 o 
   6  10   1     4265.52     3866.92    188.90 o 
   7  10   1      211.15      268.44     40.18 o 
   8  10   1     1447.99     1335.67     83.35 o 
   9  10   1      959.68     1073.05    102.59 o 
  -9  11   1     1041.33      857.35     70.62 o 
  -8  11   1      298.28      416.17     53.52 o 
  -7  11   1      556.70      566.23     51.71 o 
  -6  11   1     1532.94     1529.06     90.96 o 
  -5  11   1      778.21      774.04     51.44 o 
  -4  11   1     2244.90     1962.27     86.68 o 
  -3  11   1     4407.03     4386.48    157.58 o 
  -2  11   1      406.38      415.30     39.92 o 
  -1  11   1      962.54      965.31     53.05 o 
   0  11   1     3638.20     3850.58    133.33 o 
   1  11   1      356.44      412.50     34.21 o 
   2  11   1     4359.46     4105.19    116.83 o 
   3  11   1        0.41       50.60     17.72 o 
   4  11   1       37.02       57.60     22.32 o 
   5  11   1     1058.69     1037.13    140.47 o 
   6  11   1      228.26      236.27     49.27 o 
   7  11   1     1437.52     1388.80     85.68 o 
   8  11   1       22.24       51.73     32.05 o 
  -8  12   1        0.40       61.28     32.92 o 
  -7  12   1       23.71       51.63     30.84 o 
  -6  12   1      117.73      133.79     27.91 o 
  -5  12   1        7.86       45.60     22.43 o 
  -4  12   1      175.42      245.27     34.01 o 
  -3  12   1      107.13      147.94     28.58 o 
  -2  12   1       76.42      131.61     26.49 o 
  -1  12   1        7.42       45.33     20.96 o 
   0  12   1      428.67      490.65     45.08 o 
   1  12   1       45.32       69.22     20.62 o 
   2  12   1       11.01       49.89     31.07 o 
   3  12   1      346.60      435.85     54.00 o 
   4  12   1      141.71      213.84     39.05 o 
   5  12   1      393.36      416.97     51.46 o 
   6  12   1        3.29        0.00     28.79 o 
   7  12   1       12.24       29.06     38.08 o 
   8  12   1        2.02       72.66     39.00 o 
  -7  13   1      853.87      849.29     70.58 o 
  -6  13   1     1369.51     1396.80     76.87 o 
  -5  13   1       25.86       42.14     37.77 o 
  -4  13   1     1249.21     1207.26     98.27 o 
  -3  13   1     2449.55     2367.00    105.08 o 
  -2  13   1        4.39       39.15     23.87 o 
  -1  13   1     1802.62     1897.90     87.95 o 
   0  13   1     1731.58     1913.74    103.72 o 
   1  13   1       93.93       28.37     38.29 o 
   2  13   1     2544.45     2638.52    132.25 o 
   3  13   1      389.87      496.63     61.70 o 
   4  13   1      273.15      334.26     49.14 o 
   5  13   1      841.92      918.06    164.76 o 
   6  13   1       37.65       98.80     42.43 o 
  -6  14   1       13.56       96.08     35.78 o 
  -5  14   1      332.81      364.34     46.20 o 
  -4  14   1      145.36       99.49     31.88 o 
  -3  14   1      678.90      753.72     71.85 o 
  -2  14   1      330.32      366.51     56.35 o 
  -1  14   1        1.65       19.85     31.81 o 
   0  14   1      330.43      553.89    182.79 o 
   1  14   1     1084.69     1169.11    108.00 o 
   2  14   1      466.97      549.13     87.66 o 
   3  14   1      921.19     1064.31     84.26 o 
   4  14   1       11.68        0.00     39.24 o 
   5  14   1       98.00      133.18     49.38 o 
  -4  15   1        0.93       45.01     41.56 o 
  -3  15   1        7.45       80.21     40.99 o 
  -2  15   1        7.00      111.61     42.63 o 
  -1  15   1      313.47      507.62     84.78 o 
   0  15   1       31.32       91.60     53.10 o 
   1  15   1        2.49       30.47     52.00 o 
   2  15   1       13.26       47.86     51.73 o 
   3  15   1       82.32      213.30     84.38 o 
 -13   0   2      926.68      923.18    119.13 o 
 -12   0   2     1320.51     1304.18    138.48 o 
 -11   0   2        2.38       48.06     85.27 o 
 -10   0   2     3587.40     3532.77    152.49 o 
  -9   0   2     5991.09     6069.19    231.61 o 
  -8   0   2      122.10      170.90     33.36 o 
  -7   0   2    16231.30    17941.43    600.81 o 
  -6   0   2     6819.88     7146.21    251.89 o 
  -5   0   2     4302.94     4459.50    182.34 o 
  -4   0   2     3383.93     3283.84    128.99 o 
  -3   0   2    19184.34    19488.28    632.76 o 
  -2   0   2     9977.00    10410.27    338.71 o 
  -1   0   2    10440.43    10459.27    363.24 o 
   0   0   2       12.04       28.60      5.96 o 
   1   0   2       61.22       71.86      8.89 o 
   2   0   2     7057.39     7375.14    314.26 o 
   3   0   2     7070.07     6931.63    234.73 o 
   4   0   2    10996.07    11905.93    393.28 o 
   5   0   2     3342.29     3753.92    178.41 o 
   6   0   2      788.80      742.65     59.42 o 
   7   0   2     3953.67     3761.93    190.28 o 
   8   0   2     1988.53     1747.90    111.13 o 
   9   0   2     3174.09     3046.82    271.20 o 
  10   0   2       18.86       93.86     53.27 o 
  11   0   2       77.00      101.87     44.88 o 
 -13   1   2       10.16        1.84     32.70 o 
 -12   1   2       78.68      109.22     37.82 o 
 -11   1   2      178.21      253.23     37.73 o 
 -10   1   2       18.04       48.08     26.72 o 
  -9   1   2      297.55      355.70     29.74 o 
  -8   1   2     1600.61     1729.50     60.08 o 
  -7   1   2     1242.89     1290.27     47.08 o 
  -6   1   2     6880.79     7399.22    183.70 o 
  -5   1   2      284.98      385.53     19.83 o 
  -4   1   2     4692.59     4984.36    122.60 o 
  -3   1   2     4933.89     5091.18    147.34 o 
  -2   1   2       55.26       96.47      7.65 o 
  -1   1   2    22631.58    21497.24   1012.64 o 
   0   1   2     4385.79     4605.85    109.77 o 
   1   1   2     1201.44     1162.67     36.07 o 
   2   1   2     4937.38     4886.51    145.13 o 
   3   1   2     9445.27     9473.59    245.45 o 
   4   1   2      548.10      569.31     32.02 o 
   5   1   2     4155.45     4146.81    132.43 o 
   6   1   2     1764.08     1671.73     71.03 o 
   7   1   2      108.99       76.09     19.41 o 
   8   1   2     2307.74     2161.72    138.45 o 
   9   1   2        0.39        4.67     18.47 o 
  10   1   2       97.87      138.64     31.66 o 
  11   1   2      150.84      214.89     38.23 o 
 -13   2   2      278.73      299.43     58.64 o 
 -12   2   2      289.71      332.23     53.91 o 
 -11   2   2        1.15        6.56     21.88 o 
 -10   2   2     1898.14     1886.24     75.19 o 
  -9   2   2      393.83      473.46     34.83 o 
  -8   2   2       52.89       60.21     18.97 o 
  -7   2   2     3863.77     4195.83    114.15 o 
  -6   2   2     1744.86     1823.99     62.81 o 
  -5   2   2     1488.30     1440.28     48.67 o 
  -4   2   2     2768.76     2714.30     77.94 o 
  -3   2   2     3693.89     4036.10     98.79 o 
  -2   2   2     2844.54     2998.54     74.16 o 
  -1   2   2     4711.52     5017.39    119.22 o 
   0   2   2     3494.65     3644.24     98.09 o 
   1   2   2      101.06      153.78     18.66 o 
   2   2   2     4592.14     4557.74    123.98 o 
   3   2   2     2328.69     2250.71     78.06 o 
   4   2   2     1633.97     1428.97     50.27 o 
   5   2   2      733.27      690.55     32.22 o 
   6   2   2       54.06       52.96     13.76 o 
   7   2   2     1620.04     1540.26     75.77 o 
   8   2   2       75.23      104.42     22.04 o 
   9   2   2      956.90      856.20     52.23 o 
  10   2   2        3.53       54.28     25.95 o 
  11   2   2        1.35       57.17     28.67 o 
 -13   3   2      118.57      133.66     60.78 o 
 -12   3   2      283.81      449.78     60.24 o 
 -11   3   2      781.56      871.42     62.55 o 
 -10   3   2       70.42      121.59     30.22 o 
  -9   3   2     2029.75     2036.34     76.95 o 
  -8   3   2     3267.57     3253.61    106.67 o 
  -7   3   2     1151.09     1170.95     62.70 o 
  -6   3   2    14484.13    15065.31    386.62 o 
  -5   3   2      397.46      409.69     29.21 o 
  -4   3   2     6940.45     7096.61    191.51 o 
  -3   3   2    26910.20    26909.75    754.29 o 
  -2   3   2     2481.64     2529.61     71.49 o 
  -1   3   2    47851.15    43730.70   1552.71 o 
   0   3   2    15235.37    14951.04    493.50 o 
   1   3   2       59.36       83.20     20.01 o 
   2   3   2    19845.40    19008.33    562.14 o 
   3   3   2    31979.05    30241.33    773.59 o 
   4   3   2     5833.51     5750.85    167.99 o 
   5   3   2     9486.47     9197.97    246.80 o 
   6   3   2     4295.49     4158.53    124.67 o 
   7   3   2      490.39      520.38     39.57 o 
   8   3   2     8259.04     8151.71    261.32 o 
   9   3   2       13.07       49.05     22.87 o 
  10   3   2      613.70      785.44     64.07 o 
  11   3   2      653.72      809.35     73.33 o 
 -12   4   2      228.33      256.08     45.90 o 
 -11   4   2        1.03        6.12     23.09 o 
 -10   4   2       18.85       63.87     20.79 o 
  -9   4   2     2387.77     2177.01     81.53 o 
  -8   4   2       92.41      114.04     19.21 o 
  -7   4   2     2978.15     2978.51    191.69 o 
  -6   4   2       28.30       41.90     12.47 o 
  -5   4   2        2.52       22.63      9.62 o 
  -4   4   2     2606.80     2604.15     79.71 o 
  -3   4   2      625.14      571.10     23.86 o 
  -2   4   2     2173.43     2421.72     69.97 o 
  -1   4   2      568.04      562.24     23.92 o 
   0   4   2     1380.73     1427.94     45.29 o 
   1   4   2     1583.60     1615.92     47.03 o 
   2   4   2     1039.63     1143.43     36.78 o 
   3   4   2      703.75      660.81     27.41 o 
   4   4   2      983.79      906.33     40.32 o 
   5   4   2       26.30       49.89     12.14 o 
   6   4   2      641.14      588.66     32.46 o 
   7   4   2      134.97      129.13     23.03 o 
   8   4   2      380.40      404.23     40.68 o 
   9   4   2      385.29      410.96     47.26 o 
  10   4   2        1.09       68.80     31.52 o 
  11   4   2      118.38      122.88     39.84 o 
 -12   5   2        4.20       77.30     35.17 o 
 -11   5   2      493.95      542.73     55.30 o 
 -10   5   2       10.15       50.29     21.65 o 
  -9   5   2      847.26      797.50     50.56 o 
  -8   5   2        9.35        6.45     14.59 o 
  -7   5   2      273.26      298.72     30.13 o 
  -6   5   2     1092.52      970.64     49.47 o 
  -5   5   2      130.85      154.84     16.43 o 
  -4   5   2      329.10      361.51     21.40 o 
  -3   5   2     2524.03     2535.62     76.77 o 
  -2   5   2     2996.77     2994.45     86.84 o 
  -1   5   2     7559.32     7547.69    247.97 o 
   0   5   2     2303.91     2246.07     62.10 o 
   1   5   2      806.51      828.63     29.90 o 
   2   5   2     3744.75     3890.69    101.47 o 
   3   5   2     4740.68     4653.10    120.31 o 
   4   5   2     3627.14     3490.72    112.86 o 
   5   5   2     1008.02      977.78     42.00 o 
   6   5   2      211.08      222.10     23.58 o 
   7   5   2       98.57      119.51     29.29 o 
   8   5   2     2146.41     2166.54     91.93 o 
   9   5   2        0.24       21.54     27.16 o 
  10   5   2      186.49      179.64     67.46 o 
  11   5   2      287.14      269.11     54.02 o 
 -12   6   2      583.11      615.13     63.58 o 
 -11   6   2       56.56      108.41     32.14 o 
 -10   6   2     1801.00     1518.58    113.28 o 
  -9   6   2     1911.33     1875.94     84.91 o 
  -8   6   2     1240.01     1147.98     77.12 o 
  -7   6   2     7694.77     7160.74    330.20 o 
  -6   6   2      401.09      437.48     33.68 o 
  -5   6   2     2120.23     2091.70     77.19 o 
  -4   6   2    16152.73    16486.85    481.89 o 
  -3   6   2     1514.06     1519.28     44.33 o 
  -2   6   2    17384.29    18299.86    461.75 o 
  -1   6   2    10156.62    10743.25    276.64 o 
   0   6   2      875.08      884.78     31.70 o 
   1   6   2     6921.49     6947.52    171.60 o 
   2   6   2     8844.59     8850.34    214.92 o 
   3   6   2     3070.54     3101.94     86.73 o 
   4   6   2     3252.51     3044.86     86.87 o 
   5   6   2       26.60       54.68     15.00 o 
   6   6   2      561.31      532.32     32.86 o 
   7   6   2     2004.94     1693.96     79.72 o 
   8   6   2        6.93       37.85     26.16 o 
   9   6   2     1475.80     1690.82    134.89 o 
  10   6   2       30.96       93.26     35.92 o 
  11   6   2      150.12      214.79     49.41 o 
 -11   7   2        0.37       26.97     28.38 o 
 -10   7   2       60.72       18.90     32.14 o 
  -9   7   2      125.76      168.30     27.94 o 
  -8   7   2     1893.65     1668.41     77.28 o 
  -7   7   2      781.17      631.74     42.42 o 
  -6   7   2      346.85      391.83     34.22 o 
  -5   7   2      120.27      107.99     19.26 o 
  -4   7   2       46.56       57.39     15.31 o 
  -3   7   2     8107.43     7918.72    246.45 o 
  -2   7   2       13.55       50.62     13.53 o 
  -1   7   2     1133.15     1066.74     36.62 o 
   0   7   2     1365.58     1268.56     42.50 o 
   1   7   2       74.87       80.02     15.00 o 
   2   7   2     4106.13     3984.66    107.94 o 
   3   7   2     1010.06     1020.80     39.48 o 
   4   7   2      223.60      294.71     24.27 o 
   5   7   2      966.77      916.12     42.98 o 
   6   7   2      371.14      377.79     30.88 o 
   7   7   2      216.71      223.36     31.04 o 
   8   7   2      506.12      463.11     57.38 o 
   9   7   2       58.32       98.96     60.95 o 
  10   7   2      286.23      340.02     53.77 o 
 -11   8   2       52.37       58.44     36.92 o 
 -10   8   2     1131.99     1089.14     77.85 o 
  -9   8   2       39.78       32.23     20.79 o 
  -8   8   2      828.86      803.58     56.37 o 
  -7   8   2     1350.19     1121.98     59.24 o 
  -6   8   2      451.28      457.88     38.52 o 
  -5   8   2     4272.67     4010.45    162.96 o 
  -4   8   2     3416.69     3379.51    122.35 o 
  -3   8   2       47.49       49.65     22.23 o 
  -2   8   2     5471.87     5425.86    154.01 o 
  -1   8   2     4959.47     5164.46    147.85 o 
   0   8   2      223.09      257.35     25.89 o 
   1   8   2     3172.07     3231.04     91.20 o 
   2   8   2     2580.68     2514.51     75.46 o 
   3   8   2      134.20      218.60     20.77 o 
   4   8   2     2318.79     2341.33     77.87 o 
   5   8   2      186.54      199.33     24.30 o 
   6   8   2       19.92       14.46     17.43 o 
   7   8   2      670.69      728.76     49.43 o 
   8   8   2        2.56       29.00     31.49 o 
   9   8   2      144.49      244.81     46.43 o 
  10   8   2       94.40      167.07     77.83 o 
 -10   9   2      190.82      179.37     41.31 o 
  -9   9   2      462.28      460.45     61.04 o 
  -8   9   2     2054.24     1883.43     94.30 o 
  -7   9   2      194.07      220.27     34.83 o 
  -6   9   2      680.41      643.12     43.78 o 
  -5   9   2     1273.98     1137.31     64.94 o 
  -4   9   2        1.79       36.48     16.51 o 
  -3   9   2     6429.58     6193.58    204.32 o 
  -2   9   2       90.54      138.07     30.97 o 
  -1   9   2     3772.57     3783.10    116.58 o 
   0   9   2     2577.71     2601.18     96.07 o 
   1   9   2       29.34       72.77     14.80 o 
   2   9   2     7538.22     7486.01    191.42 o 
   3   9   2     1686.29     1628.83     57.62 o 
   4   9   2     2140.63     2100.13     76.19 o 
   5   9   2     3502.65     3618.38    134.74 o 
   6   9   2      296.30      365.35     39.83 o 
   7   9   2      836.54      804.68     54.07 o 
   8   9   2     1897.00     1797.49     87.53 o 
   9   9   2       62.97      169.29     41.29 o 
 -10  10   2        1.18       47.30     32.37 o 
  -9  10   2      551.40      552.86     57.56 o 
  -8  10   2       63.62       57.86     37.39 o 
  -7  10   2      502.23      546.02     50.13 o 
  -6  10   2       81.75      108.80     24.65 o 
  -5  10   2      195.69      223.65     30.29 o 
  -4  10   2     1534.21     1479.12     71.17 o 
  -3  10   2      147.67      144.07     24.57 o 
  -2  10   2     2019.05     1883.56     90.75 o 
  -1  10   2        0.55        6.20     14.90 o 
   0  10   2       20.69       55.28     17.76 o 
   1  10   2      727.10      755.33     51.97 o 
   2  10   2      297.89      334.22     37.97 o 
   3  10   2      707.73      684.74     37.29 o 
   4  10   2      142.01      221.16     29.82 o 
   5  10   2        3.08       25.42     22.43 o 
   6  10   2       64.84      128.54     32.19 o 
   7  10   2      162.12      214.13     34.88 o 
   8  10   2       10.78       29.37     26.94 o 
   9  10   2      231.01      367.31     68.01 o 
  -9  11   2      168.24      191.15     40.13 o 
  -8  11   2      124.77      106.99     36.08 o 
  -7  11   2        0.15       49.24     24.67 o 
  -6  11   2      399.57      482.92     46.98 o 
  -5  11   2      371.90      377.40     41.37 o 
  -4  11   2      628.87      668.69     46.93 o 
  -3  11   2      196.36      248.59     32.25 o 
  -2  11   2       29.87       46.56     21.31 o 
  -1  11   2      531.17      628.62     64.69 o 
   0  11   2      805.73      773.55     47.79 o 
   1  11   2      143.78      187.78     24.38 o 
   2  11   2     1180.69     1233.52     55.27 o 
   3  11   2      290.88      365.12     34.45 o 
   4  11   2      115.16      220.54     35.23 o 
   5  11   2     1577.88     1501.10     94.33 o 
   6  11   2      179.63      264.70     43.09 o 
   7  11   2      383.37      425.25     72.66 o 
   8  11   2      290.81      348.70     52.00 o 
  -8  12   2      521.13      555.11     56.44 o 
  -7  12   2     1865.14     1837.85     91.00 o 
  -6  12   2       81.08       85.69     28.03 o 
  -5  12   2      775.84      733.56     53.60 o 
  -4  12   2     3659.67     3637.24    141.85 o 
  -3  12   2       14.27       31.75     22.45 o 
  -2  12   2     3960.61     3835.01    145.41 o 
  -1  12   2     1337.10     1406.94     98.88 o 
   0  12   2        0.53       13.13     27.72 o 
   1  12   2     3110.33     3213.05    109.88 o 
   2  12   2     1161.08     1271.86     67.67 o 
   3  12   2      570.00      624.69     51.83 o 
   4  12   2     1894.50     2059.17    133.82 o 
   5  12   2      107.62      188.59     47.42 o 
   6  12   2      462.67      570.45     79.66 o 
   7  12   2      416.95      598.49     83.16 o 
  -7  13   2       27.26       59.96     30.55 o 
  -6  13   2        9.58       33.57     28.38 o 
  -5  13   2       85.65      158.13     33.61 o 
  -4  13   2      290.39      289.17     41.26 o 
  -3  13   2      530.83      576.66     54.27 o 
  -2  13   2       40.20       48.67     24.82 o 
  -1  13   2      179.21      174.61     33.04 o 
   0  13   2        6.32       44.66     24.97 o 
   1  13   2      160.67      158.34     29.07 o 
   2  13   2      131.05      165.78     31.70 o 
   3  13   2       68.78      102.96     40.69 o 
   4  13   2      319.54      429.35     69.92 o 
   5  13   2       17.15       53.56     46.21 o 
   6  13   2       33.45      134.14     52.34 o 
  -6  14   2      195.89      237.38     61.65 o 
  -5  14   2      270.59      290.26     44.88 o 
  -4  14   2      620.20      631.19     56.66 o 
  -3  14   2        4.66       37.96     28.42 o 
  -2  14   2       36.40       76.17     29.52 o 
  -1  14   2      605.31      685.49     60.88 o 
   0  14   2        6.17        6.46     54.32 o 
   1  14   2      551.11      514.57    171.16 o 
   2  14   2       14.80      134.77     68.01 o 
   3  14   2        3.75       79.16     79.97 o 
   4  14   2      173.53      256.27     62.46 o 
  -3  15   2      992.05     1009.77     89.24 o 
  -2  15   2        8.01       18.85     38.77 o 
  -1  15   2      455.98      587.52     70.16 o 
   0  15   2      591.65      670.34     96.16 o 
   1  15   2        0.63        0.00     45.19 o 
   2  15   2      704.59      839.56    148.54 o 
 -13   1   3      600.02      591.16     67.01 o 
 -12   1   3      206.14      312.42     42.60 o 
 -11   1   3     3377.21     3552.00    134.68 o 
 -10   1   3     1172.97     1241.22     56.54 o 
  -9   1   3       48.64       34.64     15.88 o 
  -8   1   3     3544.73     3662.53    103.88 o 
  -7   1   3    13288.33    13958.70    334.12 o 
  -6   1   3     4413.01     4424.46    115.95 o 
  -5   1   3    12663.01    13036.13    306.56 o 
  -4   1   3     3329.61     3425.34     88.84 o 
  -3   1   3      306.41      319.30     19.51 o 
  -2   1   3    29664.13    28519.11    660.30 o 
  -1   1   3      835.97      863.63     30.77 o 
   0   1   3      808.08      752.86     25.18 o 
   1   1   3      571.98      540.18     20.56 o 
   2   1   3     1438.94     1427.90     41.77 o 
   3   1   3     4755.69     4569.09    141.63 o 
   4   1   3        1.65       23.87      9.15 o 
   5   1   3     1504.84     1325.08     59.89 o 
   6   1   3      822.16      782.91     45.17 o 
   7   1   3        7.53        0.26     15.35 o 
   8   1   3     1974.63     1773.51    107.19 o 
   9   1   3      174.97      275.24     57.62 o 
  10   1   3      188.46      181.32     38.35 o 
  11   1   3      772.72      700.66     66.42 o 
 -13   2   3        0.86       17.43     46.19 o 
 -12   2   3      655.86      749.37     56.80 o 
 -11   2   3      121.91      149.99     35.28 o 
 -10   2   3     1503.21     1612.01     67.42 o 
  -9   2   3       92.94      126.76     20.36 o 
  -8   2   3      411.71      416.97     54.90 o 
  -7   2   3     3817.83     3614.94    100.29 o 
  -6   2   3     3910.93     4115.14    109.29 o 
  -5   2   3     7716.43     7632.25    185.84 o 
  -4   2   3     9655.04     9808.34    232.39 o 
  -3   2   3     2432.14     2428.85     64.54 o 
  -2   2   3    11948.25    12253.35    336.66 o 
  -1   2   3    31011.30    30444.25    912.24 o 
   0   2   3     4169.54     4238.91    107.00 o 
   1   2   3    10267.90    10298.04    263.04 o 
   2   2   3    17567.96    17269.01    397.62 o 
   3   2   3       17.80       58.52     11.67 o 
   4   2   3    16272.68    15912.48    409.46 o 
   5   2   3     4231.75     3759.18    158.34 o 
   6   2   3      945.31      918.01     56.57 o 
   7   2   3     4087.18     3674.80    154.13 o 
   8   2   3     1166.88     1104.92     61.41 o 
   9   2   3      608.65      723.79     54.48 o 
  10   2   3     1106.15     1099.77     79.89 o 
  11   2   3        8.17      107.41     33.66 o 
 -12   3   3       10.96       36.45     31.19 o 
 -11   3   3       33.53      128.69     33.18 o 
 -10   3   3        1.06       20.72     17.24 o 
  -9   3   3       58.02       52.40     24.45 o 
  -8   3   3       45.99       54.76     15.47 o 
  -7   3   3        0.60       14.18     12.28 o 
  -6   3   3      437.43      430.95     29.81 o 
  -5   3   3     1110.76     1236.70     39.21 o 
  -4   3   3        7.05       35.20      7.24 o 
  -3   3   3     1199.04     1289.67     38.49 o 
  -2   3   3      103.20      137.99     12.01 o 
  -1   3   3       24.29       55.58      7.82 o 
   0   3   3        0.72       17.24      6.21 o 
   1   3   3       27.43       60.15      8.64 o 
   2   3   3      330.21      302.11     17.22 o 
   3   3   3     1087.52     1046.20     40.67 o 
   4   3   3     1511.73     1332.47     50.74 o 
   5   3   3        0.64       37.78     14.47 o 
   6   3   3       83.45       69.74     19.80 o 
   7   3   3       57.25       54.41     20.19 o 
   8   3   3      227.34      296.07     41.18 o 
   9   3   3       31.23       54.02     24.71 o 
  10   3   3       44.32       72.98     29.18 o 
  11   3   3       14.90       64.42     40.31 o 
 -12   4   3     1089.18      961.58     74.47 o 
 -11   4   3      142.90      206.47     32.81 o 
 -10   4   3     1925.32     1751.00     97.05 o 
  -9   4   3      721.63      635.44     42.48 o 
  -8   4   3       24.64       71.81     18.30 o 
  -7   4   3     6073.86     5911.42    225.52 o 
  -6   4   3     6255.24     6454.87    182.44 o 
  -5   4   3     7585.81     7760.64    211.83 o 
  -4   4   3     3907.81     3906.84    112.81 o 
  -3   4   3     6437.63     6696.08    207.86 o 
  -2   4   3     7892.57     8134.34    214.01 o 
  -1   4   3    31310.14    30938.35    790.63 o 
   0   4   3       69.53      107.78     15.64 o 
   1   4   3     7121.56     7015.24    189.80 o 
   2   4   3    13808.41    13443.70    316.96 o 
   3   4   3       71.27      110.26     19.73 o 
   4   4   3    10584.72    10410.70    278.53 o 
   5   4   3     2569.13     2503.01     83.92 o 
   6   4   3        8.73       52.27     17.32 o 
   7   4   3     3037.84     2778.19    109.69 o 
   8   4   3      439.21      470.20     47.16 o 
   9   4   3      161.68      167.94     32.86 o 
  10   4   3      709.94      738.30     60.41 o 
 -12   5   3       64.52       92.13     42.64 o 
 -11   5   3     1349.76     1244.04     71.37 o 
 -10   5   3     1159.64     1130.35     62.66 o 
  -9   5   3        1.49       41.84     17.71 o 
  -8   5   3     2040.95     1843.91     87.63 o 
  -7   5   3     4132.41     4009.96    141.85 o 
  -6   5   3     1635.95     1387.46     62.88 o 
  -5   5   3     5993.92     5887.31    191.32 o 
  -4   5   3      556.22      526.56     39.10 o 
  -3   5   3     1097.23     1140.20     61.43 o 
  -2   5   3     8400.23     8699.48    229.78 o 
  -1   5   3       13.44       27.95     10.18 o 
   0   5   3     8548.67     8656.44    208.62 o 
   1   5   3      412.26      457.70     22.25 o 
   2   5   3       13.34       22.66      9.11 o 
   3   5   3     3359.78     3221.28     89.53 o 
   4   5   3     1225.41     1243.64     66.10 o 
   5   5   3     2717.36     2494.71     84.81 o 
   6   5   3      634.34      649.10     42.54 o 
   7   5   3       61.75       96.32     22.74 o 
   8   5   3      313.62      285.21     35.70 o 
   9   5   3      716.42      724.76     55.03 o 
  10   5   3      273.16      302.89     50.14 o 
 -12   6   3        6.57       51.21     46.10 o 
 -11   6   3       17.34       49.53     40.81 o 
 -10   6   3      246.68      237.52     48.20 o 
  -9   6   3       20.31        0.00     18.38 o 
  -8   6   3        0.99        5.29     16.76 o 
  -7   6   3      434.86      411.62     36.32 o 
  -6   6   3      139.03      145.71     21.91 o 
  -5   6   3      126.05      180.72     37.49 o 
  -4   6   3        9.49       38.31     13.30 o 
  -3   6   3     1214.57     1215.86     96.56 o 
  -2   6   3       17.73       17.98     10.29 o 
  -1   6   3      485.45      520.11     27.40 o 
   0   6   3      362.22      371.42     20.79 o 
   1   6   3      518.81      520.26     32.12 o 
   2   6   3     1711.11     1691.16     54.67 o 
   3   6   3        0.33       24.29     14.84 o 
   4   6   3      239.61      214.76     23.09 o 
   5   6   3        2.15       28.25     15.55 o 
   6   6   3      916.70      879.11     43.56 o 
   7   6   3      105.00      105.82     25.43 o 
   8   6   3       46.96       71.78     24.27 o 
   9   6   3       40.41      127.18     37.59 o 
  10   6   3       87.22      116.87     47.11 o 
 -11   7   3      877.36      822.67     94.04 o 
 -10   7   3      785.23      720.38     51.43 o 
  -9   7   3       30.79       25.25     20.22 o 
  -8   7   3     1043.51      971.15     55.13 o 
  -7   7   3     1244.32     1193.58     61.27 o 
  -6   7   3     1324.40     1186.39     59.29 o 
  -5   7   3     1114.85     1102.13     55.58 o 
  -4   7   3       16.24       37.39     14.47 o 
  -3   7   3      413.29      450.26     36.40 o 
  -2   7   3     3973.53     3833.33    113.81 o 
  -1   7   3      349.81      408.99     27.81 o 
   0   7   3     7194.91     7564.05    188.55 o 
   1   7   3      596.40      597.00     34.93 o 
   2   7   3     2343.78     2238.21     69.85 o 
   3   7   3     6013.19     5898.63    170.03 o 
   4   7   3       17.62       52.28     22.98 o 
   5   7   3     3150.22     3205.48    138.81 o 
   6   7   3     1737.27     1621.43     81.17 o 
   7   7   3      158.68      160.52     29.46 o 
   8   7   3     1079.91      919.66     71.03 o 
   9   7   3      409.13      546.21     67.92 o 
 -11   8   3       38.50       22.89     32.79 o 
 -10   8   3      434.91      378.35     44.04 o 
  -9   8   3     1085.30      860.49     56.68 o 
  -8   8   3        3.40       23.82     19.64 o 
  -7   8   3     2474.80     2291.74     97.36 o 
  -6   8   3     2792.31     2508.42    102.21 o 
  -5   8   3      781.87      666.16     42.57 o 
  -4   8   3     3283.72     3105.09    134.88 o 
  -3   8   3     1315.44     1342.02     61.86 o 
  -2   8   3      369.03      355.82     32.69 o 
  -1   8   3     9899.77     9908.73    297.10 o 
   0   8   3      622.00      655.14     46.19 o 
   1   8   3     5036.60     5032.36    148.33 o 
   2   8   3     1077.89     1212.83     48.42 o 
   3   8   3      274.16      330.93     29.67 o 
   4   8   3     3849.60     3932.81    124.48 o 
   5   8   3     1495.61     1435.69     60.78 o 
   6   8   3     1072.19     1000.16     57.53 o 
   7   8   3      259.31      360.02     51.94 o 
   8   8   3      349.13      439.87     58.36 o 
   9   8   3      135.72      197.64     47.51 o 
 -10   9   3        4.42       28.66     31.53 o 
  -9   9   3       11.57       44.48     35.21 o 
  -8   9   3        1.91       29.52     22.41 o 
  -7   9   3       23.61       20.23     19.53 o 
  -6   9   3        4.40       19.87     18.87 o 
  -5   9   3       17.33       50.27     29.87 o 
  -4   9   3       82.08       70.20     19.16 o 
  -3   9   3      171.64      223.77     28.56 o 
  -2   9   3       69.96       46.09     25.02 o 
  -1   9   3      935.26      897.34     48.86 o 
   0   9   3       61.26       47.94     15.90 o 
   1   9   3       34.95       76.20     16.93 o 
   2   9   3      527.24      641.80     39.73 o 
   3   9   3      172.89      241.34     29.52 o 
   4   9   3      261.62      320.24     30.87 o 
   5   9   3        5.78        0.00     16.99 o 
   6   9   3      342.88      386.19     42.59 o 
   7   9   3        3.43       67.69     33.52 o 
   8   9   3      292.71      331.59     51.96 o 
 -10  10   3      642.29      619.04     64.37 o 
  -9  10   3     1204.92     1128.24     70.55 o 
  -8  10   3        0.60        0.00     22.43 o 
  -7  10   3     2521.21     2181.19     98.21 o 
  -6  10   3     2225.00     2213.13     98.10 o 
  -5  10   3      234.16      227.56     31.83 o 
  -4  10   3     5554.46     5214.60    183.76 o 
  -3  10   3     1935.82     1872.12     83.15 o 
  -2  10   3      337.05      392.93     39.06 o 
  -1  10   3     6086.83     6190.11    207.12 o 
   0  10   3     1044.21      887.02     44.73 o 
   1  10   3     1866.42     1827.27     92.39 o 
   2  10   3     2600.66     2489.27     90.23 o 
   3  10   3      229.16      300.57     35.28 o 
   4  10   3      925.72      977.50     54.96 o 
   5  10   3     1523.50     1436.53     85.28 o 
   6  10   3      129.30      162.72     31.14 o 
   7  10   3      530.74      700.59     54.97 o 
   8  10   3      167.52      262.11     50.69 o 
  -9  11   3        2.64       47.31     27.51 o 
  -8  11   3      585.20      545.15     54.62 o 
  -7  11   3      374.99      316.33     40.94 o 
  -6  11   3      288.33      338.89     42.36 o 
  -5  11   3      835.12      800.19     55.98 o 
  -4  11   3        3.74       56.93     21.68 o 
  -3  11   3      199.52      224.23     41.04 o 
  -2  11   3     1334.07     1230.32     65.30 o 
  -1  11   3       14.69       78.55     21.95 o 
   0  11   3     3100.44     2925.43    116.06 o 
   1  11   3       75.06       91.02     22.58 o 
   2  11   3      453.23      550.89     81.51 o 
   3  11   3      755.85      764.67     50.38 o 
   4  11   3      429.80      488.17     54.85 o 
   5  11   3     1804.08     1872.22    103.89 o 
   6  11   3      244.64      313.51     46.73 o 
   7  11   3       79.27      141.75     38.77 o 
  -8  12   3      131.46      143.95     35.29 o 
  -7  12   3       12.60       55.19     27.06 o 
  -6  12   3        1.61       50.35     26.23 o 
  -5  12   3        6.35       36.86     23.95 o 
  -4  12   3      468.07      480.20     49.16 o 
  -3  12   3       12.90       25.22     22.65 o 
  -2  12   3      291.92      400.40     44.33 o 
  -1  12   3        7.24       83.12     24.91 o 
   0  12   3      155.67      186.70     31.49 o 
   1  12   3       19.07        8.19     25.64 o 
   2  12   3      287.09      368.35     39.44 o 
   3  12   3       25.30       46.04     27.58 o 
   4  12   3        6.26       46.51     30.49 o 
   5  12   3       64.39       85.79     35.83 o 
   6  12   3       84.68      140.37     50.68 o 
  -7  13   3      149.15      142.12     35.15 o 
  -6  13   3       85.84      115.27     56.23 o 
  -5  13   3     1107.94     1103.59     73.02 o 
  -4  13   3       50.89       84.07     29.82 o 
  -3  13   3      953.15      921.50     60.89 o 
  -2  13   3      338.69      391.48     79.17 o 
  -1  13   3       16.80       33.55     31.25 o 
   0  13   3     1048.96     1136.33     66.35 o 
   1  13   3      187.16      203.41     37.69 o 
   2  13   3      442.61      544.37     74.89 o 
   3  13   3      363.28      484.39     59.94 o 
   4  13   3       80.01      147.64     46.97 o 
   5  13   3      480.82      750.47    190.08 o 
  -5  14   3       58.31       76.33     32.51 o 
  -4  14   3      650.07      780.06     79.09 o 
  -3  14   3      360.63      383.00     47.62 o 
  -2  14   3       31.12       77.84     31.18 o 
  -1  14   3     1368.56     1432.67    109.63 o 
   0  14   3       42.35      141.50     37.83 o 
   1  14   3      465.05      573.96     67.18 o 
   2  14   3      249.67      232.29     57.33 o 
   3  14   3      109.47      158.55     71.41 o 
  -2  15   3       15.77       37.25     33.07 o 
  -1  15   3       48.44       54.58     34.70 o 
   0  15   3       29.89      158.30    131.93 o 
 -13   0   4       86.46      194.07     46.53 o 
 -12   0   4      475.32      511.09     97.90 o 
 -11   0   4     1885.65     2026.92    125.58 o 
 -10   0   4      612.16      676.35     61.78 o 
  -9   0   4     1454.25     1581.84    101.26 o 
  -8   0   4      809.84      824.94     52.20 o 
  -7   0   4     1014.26     1006.65     55.72 o 
  -6   0   4     9289.40     9072.94    314.37 o 
  -5   0   4      559.95      581.49     40.63 o 
  -4   0   4     7045.70     7357.31    302.12 o 
  -3   0   4    14788.98    15147.70    499.82 o 
  -2   0   4        1.11       35.70     10.91 o 
  -1   0   4    16903.67    17544.37    610.23 o 
   0   0   4    15544.45    15708.21    632.27 o 
   1   0   4     2231.50     2230.68     88.11 o 
   2   0   4    20814.81    20571.54    671.58 o 
   3   0   4      165.97      169.78     32.75 o 
   4   0   4      511.43      500.99     47.32 o 
   5   0   4     6211.26     5423.81    256.00 o 
   6   0   4     1069.56     1188.72    177.95 o 
   7   0   4     4701.85     4427.57    225.65 o 
   8   0   4      465.36      721.84     75.61 o 
   9   0   4        4.54       75.42     65.51 o 
  10   0   4      536.68      456.05     74.19 o 
 -13   1   4      193.34      340.50     74.14 o 
 -12   1   4      205.00      309.40     55.39 o 
 -11   1   4       96.58      112.85     25.16 o 
 -10   1   4     1106.05     1081.15     57.24 o 
  -9   1   4        4.18       30.41     15.10 o 
  -8   1   4       87.17      169.19     22.69 o 
  -7   1   4     2070.01     2068.24     64.63 o 
  -6   1   4      380.46      410.08     23.54 o 
  -5   1   4     1473.30     1338.96     44.02 o 
  -4   1   4     2711.49     2715.36     74.93 o 
  -3   1   4      247.04      269.82     18.97 o 
  -2   1   4     2163.42     2095.54     64.75 o 
  -1   1   4     2190.17     2193.37     61.16 o 
   0   1   4     1981.70     2182.24     60.94 o 
   1   1   4     1439.14     1428.63     48.98 o 
   2   1   4      444.65      480.56     26.11 o 
   3   1   4      481.89      470.56     24.90 o 
   4   1   4       84.10      126.85     21.11 o 
   5   1   4      186.78      175.05     32.55 o 
   6   1   4     1189.38      946.65     72.70 o 
   7   1   4       31.85       57.45     20.84 o 
   8   1   4      145.24      207.53     32.81 o 
   9   1   4      111.17      148.99     32.07 o 
  10   1   4       59.52      134.37     31.57 o 
 -12   2   4       95.07      147.80     33.71 o 
 -11   2   4      533.94      536.64     53.59 o 
 -10   2   4       78.64       77.71     56.09 o 
  -9   2   4      300.64      351.38     31.90 o 
  -8   2   4      755.78      726.41     41.01 o 
  -7   2   4      325.01      351.84     27.49 o 
  -6   2   4     2313.01     2206.54     80.14 o 
  -5   2   4        3.58       23.78      9.16 o 
  -4   2   4      910.92      953.74     34.54 o 
  -3   2   4     4264.43     4254.60    117.97 o 
  -2   2   4      321.11      352.72     17.59 o 
  -1   2   4     1974.58     1899.63     54.80 o 
   0   2   4     1071.90     1046.97     35.11 o 
   1   2   4        4.90       22.08      7.88 o 
   2   2   4     5404.88     5560.40    139.50 o 
   3   2   4        5.27       19.34      9.71 o 
   4   2   4      469.88      465.64     50.49 o 
   5   2   4      807.35      741.44     86.66 o 
   6   2   4      253.53      344.29     36.37 o 
   7   2   4     1562.66     1395.27    108.18 o 
   8   2   4       54.11       84.81     26.00 o 
   9   2   4        1.71       63.80     28.00 o 
  10   2   4      136.23      133.94     36.26 o 
 -12   3   4      848.34      837.59     75.88 o 
 -11   3   4      643.04      663.75     68.32 o 
 -10   3   4     3531.03     3556.77    137.39 o 
  -9   3   4       77.69      124.74     25.56 o 
  -8   3   4     1687.43     1772.24     77.84 o 
  -7   3   4     7012.19     6943.66    198.25 o 
  -6   3   4      257.27      387.22     26.66 o 
  -5   3   4    10120.49    10611.74    253.23 o 
  -4   3   4     7431.26     7743.00    187.94 o 
  -3   3   4      643.16      641.63     27.96 o 
  -2   3   4    11719.36    11739.09    276.56 o 
  -1   3   4     4485.43     4739.91    132.01 o 
   0   3   4     2350.61     2359.17     66.24 o 
   1   3   4    14364.76    14111.20    332.12 o 
   2   3   4       13.63       52.28     13.30 o 
   3   3   4     3030.76     2891.98     91.14 o 
   4   3   4     1699.86     1591.77     80.26 o 
   5   3   4      351.34      364.29     35.72 o 
   6   3   4     4246.36     3681.50    216.06 o 
   7   3   4      412.55      370.46     40.32 o 
   8   3   4      553.61      622.04     55.11 o 
   9   3   4      218.16      213.19     42.22 o 
  10   3   4      286.46      373.19     47.85 o 
 -12   4   4       38.60       66.77     51.72 o 
 -11   4   4      361.33      471.85     47.83 o 
 -10   4   4       22.58       37.80     22.03 o 
  -9   4   4      872.58      897.69     53.55 o 
  -8   4   4       11.84       41.01     17.67 o 
  -7   4   4        7.81        4.96     14.72 o 
  -6   4   4     1437.10     1340.74     62.04 o 
  -5   4   4      928.66      833.96     46.04 o 
  -4   4   4     3574.83     3797.66    142.75 o 
  -3   4   4      373.21      421.96     20.30 o 
  -2   4   4      314.73      351.49     18.88 o 
  -1   4   4     2693.78     2780.85     76.34 o 
   0   4   4     5846.39     5797.89    145.81 o 
   1   4   4     3470.34     3468.74     93.85 o 
   2   4   4     1790.51     1620.62     51.93 o 
   3   4   4      173.79      176.15     19.94 o 
   4   4   4       20.29       38.20     15.97 o 
   5   4   4     2588.22     2275.64    137.31 o 
   6   4   4        9.55       25.51     26.21 o 
   7   4   4      377.64      434.08     69.00 o 
   8   4   4      198.38      199.98     34.04 o 
   9   4   4        8.45       94.96     28.82 o 
  10   4   4      148.13      147.01     48.30 o 
 -12   5   4      169.53      213.28     44.38 o 
 -11   5   4      550.24      566.41     51.41 o 
 -10   5   4      571.66      561.52     51.77 o 
  -9   5   4        7.37       13.08     21.49 o 
  -8   5   4     1500.46     1389.95     98.24 o 
  -7   5   4     2711.23     2543.49    100.96 o 
  -6   5   4     1016.76      875.06     47.56 o 
  -5   5   4     3658.57     3397.77    122.22 o 
  -4   5   4     1906.43     1751.07     83.66 o 
  -3   5   4      381.99      435.98     27.16 o 
  -2   5   4     7643.11     7816.63    211.12 o 
  -1   5   4      248.67      264.06     21.81 o 
   0   5   4        3.48       34.12      9.85 o 
   1   5   4     8126.04     8027.30    199.26 o 
   2   5   4     2017.72     1920.88     92.74 o 
   3   5   4     2890.35     2777.34     91.27 o 
   4   5   4     1180.24     1119.91     65.51 o 
   5   5   4      256.24      317.42     35.85 o 
   6   5   4      951.08      975.78     55.81 o 
   7   5   4      476.66      414.27     57.17 o 
   8   5   4      109.62       98.87     29.23 o 
   9   5   4        4.86       35.12     27.77 o 
 -12   6   4      101.82      107.52     31.18 o 
 -11   6   4     1734.50     1651.89     85.78 o 
 -10   6   4       13.87       20.43     28.92 o 
  -9   6   4     2033.79     1724.39     82.53 o 
  -8   6   4      951.54      822.95     51.62 o 
  -7   6   4        5.57       29.96     15.84 o 
  -6   6   4     3818.50     3860.38    139.64 o 
  -5   6   4      823.11      786.45     44.81 o 
  -4   6   4     3640.74     3360.43    121.36 o 
  -3   6   4     1254.56     1094.65     53.16 o 
  -2   6   4       72.63       81.90     15.42 o 
  -1   6   4     1879.01     1864.72     65.88 o 
   0   6   4     3254.27     3028.32     84.96 o 
   1   6   4     2603.49     2607.02     98.51 o 
   2   6   4     5457.23     5527.84    159.48 o 
   3   6   4       52.14       98.08     21.07 o 
   4   6   4     1685.87     1616.77    100.75 o 
   5   6   4     3832.31     3875.20    190.36 o 
   6   6   4        0.34       36.39     19.69 o 
   7   6   4     2535.08     2512.48    107.59 o 
   8   6   4      425.23      508.32     58.06 o 
   9   6   4       10.29       40.48     29.63 o 
 -11   7   4       31.56       93.97     30.09 o 
 -10   7   4      765.69      720.87     56.38 o 
  -9   7   4       30.89       72.26     22.98 o 
  -8   7   4      246.72      260.85     33.62 o 
  -7   7   4       37.42       45.34     21.66 o 
  -6   7   4     1200.67     1147.04     59.41 o 
  -5   7   4     2697.74     2511.19    100.48 o 
  -4   7   4      179.74      235.38     28.73 o 
  -3   7   4      290.38      294.57     42.49 o 
  -2   7   4       35.94       37.34     15.07 o 
  -1   7   4     2292.81     2290.73     78.03 o 
   0   7   4      783.92      772.88     38.44 o 
   1   7   4     1415.58     1425.91     62.91 o 
   2   7   4      469.03      526.57     33.09 o 
   3   7   4       42.98       94.25     17.96 o 
   4   7   4      882.76      847.09     43.30 o 
   5   7   4      119.59      128.29     22.99 o 
   6   7   4      534.70      617.70     52.26 o 
   7   7   4        1.34       17.27     24.71 o 
   8   7   4       28.34       56.67     27.69 o 
   9   7   4      103.31      153.94     51.94 o 
 -11   8   4      446.40      484.87     50.62 o 
 -10   8   4       16.95       88.93     27.33 o 
  -9   8   4      102.58      169.58     31.15 o 
  -8   8   4      696.67      648.57     48.57 o 
  -7   8   4        0.37       40.96     24.07 o 
  -6   8   4      298.29      334.86     38.25 o 
  -5   8   4       49.35       80.57     20.42 o 
  -4   8   4       24.83       43.80     16.63 o 
  -3   8   4      264.92      251.51     29.32 o 
  -2   8   4      348.59      371.02     36.12 o 
  -1   8   4      305.89      374.78     37.34 o 
   0   8   4      242.53      243.74     25.62 o 
   1   8   4       87.77      115.61     20.00 o 
   2   8   4     1147.53     1172.15     57.96 o 
   3   8   4       80.65      161.00     26.86 o 
   4   8   4     1171.31     1062.65     51.32 o 
   5   8   4      333.57      435.02     44.05 o 
   6   8   4        1.93       54.47     25.86 o 
   7   8   4      756.91      827.02     78.12 o 
   8   8   4      210.43      199.47     54.53 o 
 -10   9   4     1875.39     1735.38     89.60 o 
  -9   9   4        8.02       77.17     25.67 o 
  -8   9   4     2018.39     1843.87     89.68 o 
  -7   9   4     1622.91     1356.68     72.25 o 
  -6   9   4        1.77       34.64     20.27 o 
  -5   9   4     7997.77     7769.07    320.64 o 
  -4   9   4     2807.23     2664.03    126.39 o 
  -3   9   4     1819.03     1638.55    102.28 o 
  -2   9   4     4212.68     4434.52    157.99 o 
  -1   9   4     4614.47     4625.44    162.87 o 
   0   9   4     1621.80     1683.40    115.19 o 
   1   9   4     7784.80     7827.58    223.70 o 
   2   9   4      531.84      545.35     45.72 o 
   3   9   4     1114.90     1157.60     60.63 o 
   4   9   4     3320.35     3286.15    125.49 o 
   5   9   4       31.27       78.82     30.20 o 
   6   9   4     1326.53     1187.74    103.63 o 
   7   9   4      265.21      396.91     59.51 o 
   8   9   4       21.17       97.06     45.72 o 
  -9  10   4      496.96      504.05     53.11 o 
  -8  10   4        1.02       47.72     25.05 o 
  -7  10   4       32.29       36.76     35.43 o 
  -6  10   4      499.07      480.59     46.49 o 
  -5  10   4      546.93      650.51     49.89 o 
  -4  10   4     1475.07     1287.09     81.77 o 
  -3  10   4        0.93       36.20     19.41 o 
  -2  10   4       98.00      129.36     24.37 o 
  -1  10   4        3.83       33.43     17.88 o 
   0  10   4     1523.24     1416.72     70.90 o 
   1  10   4      352.11      440.37     37.94 o 
   2  10   4       52.92      112.62     32.28 o 
   3  10   4       31.82       58.72     22.62 o 
   4  10   4        0.73        8.16     21.65 o 
   5  10   4      398.37      404.24     44.75 o 
   6  10   4       38.01       39.36     45.21 o 
   7  10   4       83.76      131.00     64.51 o 
  -8  11   4      638.73      577.39     59.05 o 
  -7  11   4      719.41      770.36    104.48 o 
  -6  11   4      127.88      124.75     28.72 o 
  -5  11   4     1291.14     1175.94     68.53 o 
  -4  11   4     1251.77     1189.27     67.74 o 
  -3  11   4      203.71      229.19     40.94 o 
  -2  11   4     3260.27     3115.45    146.64 o 
  -1  11   4      648.36      611.37     47.79 o 
   0  11   4      404.79      507.61     48.98 o 
   1  11   4     1169.16     1215.64    129.96 o 
   2  11   4      511.64      632.51     47.46 o 
   3  11   4      375.02      508.39     47.20 o 
   4  11   4      529.15      625.61     52.38 o 
   5  11   4       43.39        0.00     30.26 o 
   6  11   4       57.19       76.73     53.82 o 
  -7  12   4        4.75       39.77     28.82 o 
  -6  12   4      624.71      579.06     56.96 o 
  -5  12   4      626.15      716.09     74.77 o 
  -4  12   4      762.01      726.89     66.51 o 
  -3  12   4      266.24      235.05     36.62 o 
  -2  12   4        2.33        0.00     37.95 o 
  -1  12   4      466.88      504.59     49.78 o 
   0  12   4      615.31      659.38     51.87 o 
   1  12   4      533.04      657.23     64.77 o 
   2  12   4      550.38      658.97     58.75 o 
   3  12   4       15.38       30.45     25.89 o 
   4  12   4      345.89      385.04     54.31 o 
   5  12   4      681.10      684.61     78.65 o 
  -6  13   4       79.05       82.16     34.19 o 
  -5  13   4      351.57      510.70     75.53 o 
  -4  13   4       79.43      124.28     32.09 o 
  -3  13   4      312.80      317.65     44.35 o 
  -2  13   4        3.26       39.02     27.07 o 
  -1  13   4      292.39      471.26     74.09 o 
   0  13   4      199.36      255.90     39.35 o 
   1  13   4      524.22      664.59     90.44 o 
   2  13   4       30.76       85.80     33.39 o 
   3  13   4       98.54      151.16     47.62 o 
   4  13   4      204.37      316.33     62.33 o 
  -4  14   4       79.39      109.52     34.04 o 
  -3  14   4      298.11      349.62     49.04 o 
  -2  14   4        5.73       58.90     33.22 o 
  -1  14   4      507.98      639.94     61.81 o 
   0  14   4       52.09       85.60     37.24 o 
   1  14   4       79.98      109.07     36.74 o 
   2  14   4      280.76      372.05     69.42 o 
 -12   1   5      479.79      573.62     62.63 o 
 -11   1   5        0.12        0.00     51.46 o 
 -10   1   5      166.12      139.38     30.79 o 
  -9   1   5     1096.61     1167.08     58.24 o 
  -8   1   5      753.49      757.93     39.27 o 
  -7   1   5     1963.71     1923.09     69.38 o 
  -6   1   5      726.20      722.85     31.80 o 
  -5   1   5      307.29      346.63     21.90 o 
  -4   1   5     7254.44     7421.28    199.83 o 
  -3   1   5      370.93      424.83     25.34 o 
  -2   1   5    17956.95    18334.32    496.04 o 
  -1   1   5      322.88      300.62     18.85 o 
   0   1   5       81.84      121.26     14.80 o 
   1   1   5    14941.51    15448.73    362.78 o 
   2   1   5     4065.19     3861.22    206.44 o 
   3   1   5     6938.68     6252.84    201.53 o 
   4   1   5     2541.71     2215.42     90.65 o 
   5   1   5     1152.73      852.34     68.30 o 
   6   1   5     1346.18     1318.23     68.66 o 
   7   1   5     2391.83     2176.36     98.43 o 
   8   1   5        1.21       21.10     27.75 o 
   9   1   5      265.89      273.23     59.54 o 
 -12   2   5      261.88      396.98     52.29 o 
 -11   2   5     1573.60     1537.38    144.95 o 
 -10   2   5     1333.75     1456.19     95.33 o 
  -9   2   5     1708.79     1629.40     87.02 o 
  -8   2   5     6678.76     6484.70    216.60 o 
  -7   2   5       39.56       57.27     17.01 o 
  -6   2   5     1496.98     1519.17     57.46 o 
  -5   2   5     7369.10     7417.83    186.05 o 
  -4   2   5     3646.85     3715.99    100.88 o 
  -3   2   5    12031.40    12473.97    324.02 o 
  -2   2   5     3520.20     3405.60     92.72 o 
  -1   2   5      448.74      455.37     22.78 o 
   0   2   5     2860.56     2783.71     78.43 o 
   1   2   5     8200.61     8653.49    211.96 o 
   2   2   5     1905.52     1803.22     63.19 o 
   3   2   5     1733.70     1745.35     74.11 o 
   4   2   5       36.11       30.66     17.19 o 
   5   2   5       32.00       13.04     22.35 o 
   6   2   5      828.06      795.30     51.56 o 
   7   2   5      151.41      134.27     29.75 o 
   8   2   5      265.47      202.43     35.96 o 
   9   2   5        5.36        9.09     29.18 o 
 -12   3   5       21.54       69.79     29.21 o 
 -11   3   5       60.99       71.79     82.88 o 
 -10   3   5       30.35       22.21     36.06 o 
  -9   3   5        1.98       44.89     20.64 o 
  -8   3   5       85.30      168.76     29.75 o 
  -7   3   5      493.32      519.46     47.05 o 
  -6   3   5        6.29       11.65     19.11 o 
  -5   3   5       35.41       30.77     15.41 o 
  -4   3   5       84.44      131.89     18.71 o 
  -3   3   5        2.07       20.19     10.48 o 
  -2   3   5      182.74      238.09     17.86 o 
  -1   3   5        1.46       23.76      8.91 o 
   0   3   5      266.28      292.84     23.94 o 
   1   3   5        9.82       17.62     10.52 o 
   2   3   5       82.93       82.16     16.06 o 
   3   3   5      157.17      131.04     22.20 o 
   4   3   5       23.45       44.89     20.42 o 
   5   3   5      471.10      602.23     46.75 o 
   6   3   5       23.81       52.09     22.61 o 
   7   3   5        0.02       42.27     23.98 o 
   8   3   5        6.50       41.70     25.48 o 
   9   3   5       42.65       67.82     33.18 o 
 -12   4   5      182.78      248.91     42.26 o 
 -11   4   5     1159.82     1086.10     65.48 o 
 -10   4   5      489.51      547.46     49.29 o 
  -9   4   5      282.77      292.03     36.32 o 
  -8   4   5     6353.17     6412.29    215.62 o 
  -7   4   5       35.99       97.61     21.15 o 
  -6   4   5     1924.94     1804.85     77.60 o 
  -5   4   5     5496.78     5428.97    180.62 o 
  -4   4   5      632.75      558.73     51.85 o 
  -3   4   5    10284.05    10541.90    280.97 o 
  -2   4   5     1507.12     1497.43     56.30 o 
  -1   4   5      314.65      362.94     24.62 o 
   0   4   5     1399.88     1380.02     46.80 o 
   1   4   5     3679.83     3688.13    101.28 o 
   2   4   5     3037.30     3018.76     97.10 o 
   3   4   5      781.52      784.41     38.77 o 
   4   4   5       32.86       18.60     39.29 o 
   5   4   5      427.07      409.92     41.49 o 
   6   4   5     1075.42     1027.95     87.02 o 
   7   4   5      324.92      320.77     40.96 o 
   8   4   5      383.45      432.28     48.34 o 
   9   4   5       24.30       97.25     32.34 o 
 -11   5   5       95.33      107.84     33.18 o 
 -10   5   5      424.46      352.82     42.50 o 
  -9   5   5     1073.28     1048.72     62.66 o 
  -8   5   5      513.62      530.79     47.49 o 
  -7   5   5     1104.14     1023.43     71.69 o 
  -6   5   5      177.58      185.47     25.40 o 
  -5   5   5      315.89      311.93     32.14 o 
  -4   5   5     4537.10     4345.79    150.01 o 
  -3   5   5       49.50       69.29     16.15 o 
  -2   5   5     5290.75     5123.33    217.05 o 
  -1   5   5      708.82      750.78     58.56 o 
   0   5   5      182.25      236.21     36.82 o 
   1   5   5     4228.13     4404.11    131.21 o 
   2   5   5     1752.09     1781.54     66.00 o 
   3   5   5     2837.12     2574.60     93.70 o 
   4   5   5     2368.29     2267.07     95.29 o 
   5   5   5       64.28      126.06     25.11 o 
   6   5   5      622.72      671.45     52.15 o 
   7   5   5     1575.08     1415.43     75.87 o 
   8   5   5        1.76       77.58     29.87 o 
 -11   6   5        4.96       30.05     26.76 o 
 -10   6   5      140.86      210.05     34.02 o 
  -9   6   5      136.77      165.31     29.63 o 
  -8   6   5       45.99       46.51     20.26 o 
  -7   6   5        0.13       55.15     18.86 o 
  -6   6   5      207.15      188.57     28.30 o 
  -5   6   5      252.03      251.30     42.90 o 
  -4   6   5        2.93        7.62     14.15 o 
  -3   6   5       94.04       98.63     26.36 o 
  -2   6   5      196.16      235.23     27.29 o 
  -1   6   5      218.16      248.45     27.57 o 
   0   6   5        2.03       35.91     14.21 o 
   1   6   5      164.76      179.44     25.31 o 
   2   6   5      253.33      260.78     27.06 o 
   3   6   5      130.01      156.45     22.86 o 
   4   6   5       16.74       27.97     21.22 o 
   5   6   5       88.75       69.50     29.90 o 
   6   6   5       91.71      132.38     47.13 o 
   7   6   5      161.37      214.61     38.08 o 
   8   6   5        8.04       24.26     29.52 o 
 -11   7   5        0.18        0.00     36.69 o 
 -10   7   5      502.40      434.90     69.19 o 
  -9   7   5     1045.12      954.68     63.35 o 
  -8   7   5       77.39      102.45     25.46 o 
  -7   7   5     2937.22     2806.30    115.40 o 
  -6   7   5      625.91      561.93     44.32 o 
  -5   7   5      645.64      658.28     44.84 o 
  -4   7   5     4207.75     3744.26    137.80 o 
  -3   7   5      232.24      212.44     27.23 o 
  -2   7   5     3201.30     2854.88    109.25 o 
  -1   7   5     1427.05     1385.45     91.37 o 
   0   7   5       21.16       17.90     15.28 o 
   1   7   5     2367.50     2311.97    119.26 o 
   2   7   5     1483.76     1441.45     67.38 o 
   3   7   5      458.23      563.01     50.14 o 
   4   7   5     1436.30     1373.02     82.15 o 
   5   7   5      444.11      471.37     61.17 o 
   6   7   5      576.06      596.45     56.57 o 
   7   7   5      925.37      904.63     68.68 o 
   8   7   5        1.26       86.45     33.35 o 
 -10   8   5      660.04      731.69     58.67 o 
  -9   8   5      362.62      414.87     47.65 o 
  -8   8   5     1390.40     1375.02     73.71 o 
  -7   8   5       56.20      103.17     27.25 o 
  -6   8   5      571.58      579.94     46.85 o 
  -5   8   5     3064.68     2853.27    114.55 o 
  -4   8   5       59.67       76.50     19.87 o 
  -3   8   5     3421.32     3200.01    123.07 o 
  -2   8   5      877.59      843.89     53.45 o 
  -1   8   5      575.28      574.54     42.45 o 
   0   8   5     1465.33     1409.66     60.61 o 
   1   8   5      672.11      710.50     44.77 o 
   2   8   5      635.71      709.30     48.94 o 
   3   8   5     1581.43     1512.42     72.56 o 
   4   8   5        0.79       25.74     20.58 o 
   5   8   5      302.74      387.68     51.00 o 
   6   8   5      318.37      373.35     51.96 o 
   7   8   5        0.24       12.10     31.19 o 
 -10   9   5       53.27       87.36     31.96 o 
  -9   9   5        4.93        0.00     25.29 o 
  -8   9   5       21.20       93.66     30.06 o 
  -7   9   5      239.83      289.68     37.60 o 
  -6   9   5        0.18       44.16     21.43 o 
  -5   9   5       61.37       58.71     23.16 o 
  -4   9   5        0.07       28.38     21.47 o 
  -3   9   5      210.10      187.16     28.69 o 
  -2   9   5        1.95        0.00     16.48 o 
  -1   9   5      196.31      215.24     30.38 o 
   0   9   5        5.02       48.91     23.31 o 
   1   9   5       69.10      142.35     26.94 o 
   2   9   5        0.04       38.84     21.14 o 
   3   9   5       23.76       74.63     29.00 o 
   4   9   5        0.96       18.63     23.58 o 
   5   9   5       72.41      200.56     39.97 o 
   6   9   5       30.00       69.61     44.20 o 
  -9  10   5      320.38      293.34     44.60 o 
  -8  10   5      670.99      588.02     58.73 o 
  -7  10   5       47.63       73.53     26.67 o 
  -6  10   5     1156.47     1034.35     63.88 o 
  -5  10   5      813.36      725.24     52.23 o 
  -4  10   5       93.62       68.65     24.59 o 
  -3  10   5     1862.18     1843.69     87.11 o 
  -2  10   5      668.58      655.04     52.59 o 
  -1  10   5      656.22      647.16     50.54 o 
   0  10   5     2075.70     2089.18    105.93 o 
   1  10   5       54.64       78.81     29.08 o 
   2  10   5      571.86      656.10     52.83 o 
   3  10   5     1124.89     1082.34     64.13 o 
   4  10   5        1.42       41.81     25.07 o 
   5  10   5      495.71      597.95     67.75 o 
   6  10   5      278.12      371.80     77.22 o 
  -8  11   5       89.67      128.49     33.58 o 
  -7  11   5      427.32      430.31     49.05 o 
  -6  11   5      406.83      399.68     50.27 o 
  -5  11   5      118.14      139.74     29.89 o 
  -4  11   5     1482.59     1461.69    108.95 o 
  -3  11   5       65.86       55.72     24.55 o 
  -2  11   5      623.36      641.52     52.05 o 
  -1  11   5      615.22      646.26     51.44 o 
   0  11   5        0.30       58.73     35.86 o 
   1  11   5      525.76      687.03     62.28 o 
   2  11   5      552.05      674.97     66.87 o 
   3  11   5      143.91      223.51     37.67 o 
   4  11   5      500.05      635.48     82.35 o 
   5  11   5        9.91      117.53     63.13 o 
  -7  12   5        8.49       34.92     28.99 o 
  -6  12   5      168.01      244.17     54.79 o 
  -5  12   5        0.04       73.04     29.77 o 
  -4  12   5       12.53       70.02     29.81 o 
  -3  12   5       27.58       27.69     24.69 o 
  -2  12   5      222.81      183.94     35.43 o 
  -1  12   5        0.47       37.35     25.09 o 
   0  12   5      107.06      126.68     38.64 o 
   1  12   5        0.91       66.53     32.66 o 
   2  12   5       14.01       40.03     31.41 o 
   3  12   5        8.12      102.95     34.87 o 
  -5  13   5      322.80      276.17     47.35 o 
  -4  13   5      481.82      555.73     66.51 o 
  -3  13   5       42.70       59.20     31.75 o 
  -2  13   5      444.85      496.25     82.28 o 
  -1  13   5      985.57      934.00     72.13 o 
   0  13   5      103.35      102.28     37.29 o 
   1  13   5      706.06      807.49     75.45 o 
   2  13   5      264.71      420.42     64.83 o 
 -12   0   6       51.22      213.99     82.63 o 
 -11   0   6      591.07      746.14    131.24 o 
 -10   0   6      495.01      611.09    118.41 o 
  -9   0   6      760.00      779.89    108.26 o 
  -8   0   6     4384.76     4042.92    204.41 o 
  -7   0   6     1191.02     1081.64    107.21 o 
  -6   0   6     1841.56     1786.45     85.42 o 
  -5   0   6      892.45      953.24     66.60 o 
  -4   0   6      736.93      803.23     57.40 o 
  -3   0   6     2083.85     2002.38     90.71 o 
  -2   0   6     3564.55     3591.94    156.09 o 
  -1   0   6       38.54       80.49     18.12 o 
   0   0   6     3090.45     3132.03    125.20 o 
   1   0   6     3367.59     2951.89    151.82 o 
   2   0   6      599.72      625.58     55.19 o 
   3   0   6     3426.38     3161.93    179.15 o 
   4   0   6     1563.31     1455.96    101.08 o 
   5   0   6     1300.57     1004.18     85.29 o 
   6   0   6     1721.04     1383.18    172.72 o 
   7   0   6        3.63       32.11     35.38 o 
   8   0   6      170.84      196.67     63.37 o 
 -12   1   6      396.87      473.00     77.68 o 
 -11   1   6       22.80       54.86     52.91 o 
 -10   1   6        7.37       74.21     53.69 o 
  -9   1   6      802.75      738.46     78.11 o 
  -8   1   6      359.62      486.26     46.39 o 
  -7   1   6     1626.68     1453.46     90.70 o 
  -6   1   6      974.21      960.56     40.20 o 
  -5   1   6       75.99       98.70     16.40 o 
  -4   1   6      511.36      555.15     28.70 o 
  -3   1   6     2032.99     2005.57     64.22 o 
  -2   1   6       96.10      142.65     17.20 o 
  -1   1   6     1680.56     1657.70     54.53 o 
   0   1   6      637.24      658.35     30.18 o 
   1   1   6      249.24      247.55     28.42 o 
   2   1   6      912.28      781.89     45.08 o 
   3   1   6      228.30      238.76     28.67 o 
   4   1   6      491.27      509.59     46.86 o 
   5   1   6      250.16      307.66     38.03 o 
   6   1   6       16.15       57.88     30.31 o 
   7   1   6       83.59      138.65     32.37 o 
   8   1   6       48.93      103.32     33.57 o 
 -12   2   6        4.17       51.20     34.10 o 
 -11   2   6      170.20      246.08     46.57 o 
 -10   2   6       78.91      102.39     29.10 o 
  -9   2   6       59.00       73.27     25.97 o 
  -8   2   6     1091.44      998.36     57.55 o 
  -7   2   6      113.43      147.73     24.88 o 
  -6   2   6      331.88      323.65     31.86 o 
  -5   2   6      588.42      605.82     39.51 o 
  -4   2   6      679.21      613.37     35.24 o 
  -3   2   6     2463.31     2428.57     73.40 o 
  -2   2   6     1012.60     1041.39     40.21 o 
  -1   2   6       17.16       39.83     14.41 o 
   0   2   6     1646.77     1594.06     53.39 o 
   1   2   6     1472.97     1441.30     58.11 o 
   2   2   6      397.40      458.51     41.41 o 
   3   2   6      706.10      730.89     45.56 o 
   4   2   6      611.28      600.62     45.98 o 
   5   2   6      125.32      125.47     26.52 o 
   6   2   6      651.52      638.88     53.52 o 
   7   2   6        5.67       72.20     27.20 o 
   8   2   6        3.46       65.95     48.22 o 
 -11   3   6      156.58      179.04     39.02 o 
 -10   3   6       47.56      150.49     38.57 o 
  -9   3   6     2267.56     2339.13    115.60 o 
  -8   3   6     1712.47     1622.32     76.51 o 
  -7   3   6     3940.49     3828.04    150.46 o 
  -6   3   6     2488.68     2481.64     98.74 o 
  -5   3   6      104.87      153.83     23.21 o 
  -4   3   6     2208.42     2133.09     96.33 o 
  -3   3   6     5894.66     6158.62    175.41 o 
  -2   3   6      313.66      342.97     29.67 o 
  -1   3   6     4187.40     4143.97    113.26 o 
   0   3   6     1252.92     1235.78     76.65 o 
   1   3   6      639.51      591.03     33.30 o 
   2   3   6     2415.17     2224.01    127.37 o 
   3   3   6      220.98      246.71     37.87 o 
   4   3   6     1153.49     1116.86     62.16 o 
   5   3   6     1011.57      880.17     70.37 o 
   6   3   6      166.08      179.11     32.42 o 
   7   3   6      338.08      331.39     45.56 o 
   8   3   6      204.66      312.95     46.29 o 
 -11   4   6      109.81      187.02     38.27 o 
 -10   4   6      129.30      176.99     72.92 o 
  -9   4   6      129.39      218.50     33.47 o 
  -8   4   6      384.59      357.93     40.23 o 
  -7   4   6      899.27      896.40     62.27 o 
  -6   4   6      636.73      712.30     60.74 o 
  -5   4   6       79.95      100.01     36.15 o 
  -4   4   6       15.09       48.59     16.12 o 
  -3   4   6      127.49      154.84     32.23 o 
  -2   4   6     1462.23     1553.97     60.66 o 
  -1   4   6       21.36       35.21     16.38 o 
   0   4   6      231.46      250.73     29.95 o 
   1   4   6       13.91       50.15     15.39 o 
   2   4   6      139.10      105.32     22.94 o 
   3   4   6     1066.45     1105.29     59.53 o 
   4   4   6       28.35       52.53     25.71 o 
   5   4   6      435.62      442.49     47.22 o 
   6   4   6       47.36       47.10     34.75 o 
   7   4   6       18.82        0.00     49.53 o 
 -11   5   6       72.64      127.91     34.06 o 
 -10   5   6        0.32        9.35     27.13 o 
  -9   5   6      488.23      473.80     46.21 o 
  -8   5   6      429.22      507.94     45.53 o 
  -7   5   6      160.94      191.16     29.41 o 
  -6   5   6      176.58      239.32     30.88 o 
  -5   5   6     1143.41     1063.54     56.82 o 
  -4   5   6      576.47      573.52     40.65 o 
  -3   5   6      551.91      563.41     37.28 o 
  -2   5   6       89.16      122.88     19.60 o 
  -1   5   6        2.96       37.07     15.54 o 
   0   5   6      212.89      263.83     31.10 o 
   1   5   6      260.58      323.44     41.96 o 
   2   5   6       82.30      132.11     24.29 o 
   3   5   6      134.48      167.29     29.11 o 
   4   5   6       25.20       64.67     31.56 o 
   5   5   6      318.27      296.60     40.37 o 
   6   5   6      233.71      252.37     39.80 o 
   7   5   6      124.22      135.30     35.20 o 
 -10   6   6      215.30      223.90     38.27 o 
  -9   6   6        0.62       53.54     24.50 o 
  -8   6   6     1795.83     1717.77     84.87 o 
  -7   6   6     1202.54     1192.76     65.24 o 
  -6   6   6     1700.24     1556.53     76.15 o 
  -5   6   6     2808.73     2572.74    105.26 o 
  -4   6   6     1060.26      910.35     52.33 o 
  -3   6   6     2465.30     2372.97     96.26 o 
  -2   6   6     7507.01     7219.06    265.44 o 
  -1   6   6       47.12       98.24     19.68 o 
   0   6   6     3798.24     3686.12    132.42 o 
   1   6   6     1956.80     1884.34     91.41 o 
   2   6   6        0.89       11.97     18.71 o 
   3   6   6     2851.97     2861.57    134.12 o 
   4   6   6      822.71      839.51     91.14 o 
   5   6   6      359.07      411.78     54.07 o 
   6   6   6      608.57      779.09     64.19 o 
   7   6   6      207.18      261.22     42.89 o 
 -10   7   6       57.81       75.84     30.49 o 
  -9   7   6       55.14       79.96     28.62 o 
  -8   7   6      375.68      399.94     54.08 o 
  -7   7   6      400.77      437.24     45.46 o 
  -6   7   6      697.25      700.44     76.43 o 
  -5   7   6      146.95      133.44     25.60 o 
  -4   7   6       44.81       49.45     20.68 o 
  -3   7   6     1158.48     1142.75     60.28 o 
  -2   7   6        1.21       22.98     18.50 o 
  -1   7   6     2466.74     2316.16     96.25 o 
   0   7   6       90.59      114.76     23.65 o 
   1   7   6       32.46       42.37     20.96 o 
   2   7   6      605.23      688.37     47.55 o 
   3   7   6      301.16      387.38     51.87 o 
   4   7   6      576.96      606.81     64.76 o 
   5   7   6        4.57       68.00     44.32 o 
   6   7   6       32.25       76.38     32.56 o 
  -9   8   6      163.25      182.12     37.80 o 
  -8   8   6      922.60      856.12     60.75 o 
  -7   8   6       37.30       47.24     23.99 o 
  -6   8   6      518.08      489.91     52.59 o 
  -5   8   6     1985.33     1843.02     87.23 o 
  -4   8   6      275.09      272.03     35.41 o 
  -3   8   6     2313.06     2174.89     97.36 o 
  -2   8   6     1905.61     1658.27     79.04 o 
  -1   8   6       78.65      117.68     26.79 o 
   0   8   6     1365.03     1348.17     78.45 o 
   1   8   6     1981.88     1968.94     88.30 o 
   2   8   6       35.27       65.45     24.56 o 
   3   8   6      465.47      538.56     62.65 o 
   4   8   6      646.75      773.35     77.96 o 
   5   8   6        0.80        8.06     32.20 o 
   6   8   6      299.55      453.14     62.32 o 
  -9   9   6      527.87      527.79     64.38 o 
  -8   9   6      767.47      664.93     61.46 o 
  -7   9   6      168.83      205.17     36.13 o 
  -6   9   6     1286.22     1089.37     75.92 o 
  -5   9   6       64.53      150.38     29.81 o 
  -4   9   6       96.86      116.97     28.14 o 
  -3   9   6     1324.01     1179.50     92.59 o 
  -2   9   6       16.31       53.79     27.54 o 
  -1   9   6     1247.36     1226.01     75.66 o 
   0   9   6        5.23       55.77     23.48 o 
   1   9   6       67.79       83.67     27.64 o 
   2   9   6      504.88      469.31     44.54 o 
   3   9   6       27.37       76.74     35.30 o 
   4   9   6      964.40      906.24     78.41 o 
   5   9   6       54.36      107.42     42.35 o 
  -8  10   6       11.46       45.41     29.61 o 
  -7  10   6      283.77      303.90     44.00 o 
  -6  10   6       72.29       82.86     29.15 o 
  -5  10   6       40.09      113.36     29.71 o 
  -4  10   6       43.65       49.27     24.27 o 
  -3  10   6        1.53       18.91     21.71 o 
  -2  10   6      965.25      952.83     65.07 o 
  -1  10   6      226.50      226.03     68.49 o 
   0  10   6      269.92      333.31     85.19 o 
   1  10   6       10.97       41.38     30.04 o 
   2  10   6       33.85       69.73     31.38 o 
   3  10   6      514.84      700.74     58.37 o 
   4  10   6        0.09       33.36     45.34 o 
  -7  11   6        6.14       30.54     29.77 o 
  -6  11   6      220.12      122.43     33.94 o 
  -5  11   6       17.95       95.27     27.96 o 
  -4  11   6       74.83      123.05     52.79 o 
  -3  11   6       15.90       55.95     26.35 o 
  -2  11   6        1.12       53.07     26.95 o 
  -1  11   6       31.39       22.21     35.43 o 
   0  11   6       38.39       79.26     33.66 o 
   1  11   6      167.55      155.85     38.44 o 
   2  11   6       73.30      140.03     50.24 o 
   3  11   6       16.34       54.30     35.28 o 
  -5  12   6     1020.81     1038.76    105.41 o 
  -4  12   6       51.41       36.39     28.01 o 
  -3  12   6      458.85      486.14     62.41 o 
  -2  12   6     1943.57     1764.00    125.70 o 
  -1  12   6        5.92       70.35     29.97 o 
   0  12   6     1098.76     1240.77     86.01 o 
   1  12   6      556.94      638.11     71.77 o 
 -11   1   7      939.61      997.30    109.19 o 
 -10   1   7       22.43       85.07     45.33 o 
  -9   1   7     1590.67     1640.35    127.08 o 
  -8   1   7     1703.49     1651.12    189.81 o 
  -7   1   7        2.87       26.19     20.53 o 
  -6   1   7     3387.35     3454.97    130.11 o 
  -5   1   7     3929.68     3887.92    124.47 o 
  -4   1   7     1464.36     1403.63     84.70 o 
  -3   1   7     2263.56     2243.53     78.68 o 
  -2   1   7     1350.81     1311.47     49.06 o 
  -1   1   7      233.19      320.68     35.02 o 
   0   1   7     4572.51     4347.22    150.33 o 
   1   1   7       22.44       19.85     20.76 o 
   2   1   7      254.16      259.98     32.59 o 
   3   1   7      694.71      683.49     48.97 o 
   4   1   7      118.48      191.89     32.00 o 
   5   1   7     1332.25     1133.65     67.13 o 
   6   1   7        0.23       11.91     25.88 o 
   7   1   7       18.97        0.00     28.72 o 
 -11   2   7        0.05        2.78     45.50 o 
 -10   2   7      377.96      445.49     76.96 o 
  -9   2   7      150.26      182.02     35.89 o 
  -8   2   7       43.54       31.71     26.76 o 
  -7   2   7      595.37      629.59     50.06 o 
  -6   2   7      185.74      206.42     34.79 o 
  -5   2   7     2311.28     2149.49    100.62 o 
  -4   2   7      254.84      292.18     30.74 o 
  -3   2   7      951.41      877.26     46.11 o 
  -2   2   7      671.83      652.95     36.35 o 
  -1   2   7      506.60      523.44     30.29 o 
   0   2   7     1367.59     1367.67     64.21 o 
   1   2   7     1818.03     1729.85     77.79 o 
   2   2   7       36.72       42.45     24.92 o 
   3   2   7      332.20      366.53     62.36 o 
   4   2   7     1927.42     1739.07    105.17 o 
   5   2   7       34.46       27.73     27.79 o 
   6   2   7     1050.07      946.32     77.21 o 
 -11   3   7       31.74       89.85     32.60 o 
 -10   3   7       15.02       32.82     26.53 o 
  -9   3   7       60.13       55.02     31.42 o 
  -8   3   7       25.45       46.61     22.86 o 
  -7   3   7       87.79      155.47     40.55 o 
  -6   3   7      170.53      216.15     32.19 o 
  -5   3   7        1.02        7.65     31.43 o 
  -4   3   7        1.17       17.49     16.31 o 
  -3   3   7        1.16       27.79     16.35 o 
  -2   3   7       58.54       72.11     17.84 o 
  -1   3   7       27.11       56.26     18.61 o 
   0   3   7      120.57      171.29     25.77 o 
   1   3   7      198.72      237.16     31.19 o 
   2   3   7       13.56       26.81     21.12 o 
   3   3   7       11.00       28.75     35.28 o 
   4   3   7        0.94       19.97     24.27 o 
   5   3   7       55.81       64.94     29.69 o 
   6   3   7        3.80        0.60     26.97 o 
 -10   4   7      637.37      593.01    116.32 o 
  -9   4   7      224.03      240.39     36.49 o 
  -8   4   7      205.86      241.28     38.44 o 
  -7   4   7      662.25      672.13     49.06 o 
  -6   4   7      248.76      299.34     34.98 o 
  -5   4   7      949.99     1005.93     57.16 o 
  -4   4   7     1106.62     1013.06     55.59 o 
  -3   4   7      230.47      305.44     33.74 o 
  -2   4   7      504.60      573.48     37.20 o 
  -1   4   7     1642.09     1539.35     78.12 o 
   0   4   7     1021.75     1029.26     67.47 o 
   1   4   7     1865.06     1824.14     96.37 o 
   2   4   7       79.81      106.57     34.17 o 
   3   4   7      175.67      259.11     42.13 o 
   4   4   7     1078.80     1145.46     71.08 o 
   5   4   7       13.11       47.26     31.47 o 
   6   4   7      760.07      717.51     66.18 o 
 -10   5   7       21.12       37.71     29.06 o 
  -9   5   7      573.16      650.81     59.05 o 
  -8   5   7      709.69      727.54     74.90 o 
  -7   5   7       33.74       46.94     22.62 o 
  -6   5   7     3358.86     3286.05    128.89 o 
  -5   5   7      808.59      731.92     55.72 o 
  -4   5   7      640.39      692.01     48.75 o 
  -3   5   7     1903.17     1817.69     94.57 o 
  -2   5   7     1191.04     1170.11     91.99 o 
  -1   5   7     1049.68     1165.32     60.57 o 
   0   5   7     2512.32     2502.05    100.82 o 
   1   5   7        1.48       35.87     26.83 o 
   2   5   7      374.25      386.58     50.63 o 
   3   5   7      848.84      834.83     69.06 o 
   4   5   7        3.66       20.35     26.33 o 
   5   5   7      526.25      584.80     65.62 o 
   6   5   7       63.82       76.13     35.63 o 
 -10   6   7        4.32       30.43     29.58 o 
  -9   6   7      125.27      128.45     39.86 o 
  -8   6   7      238.29      229.35     35.58 o 
  -7   6   7        8.35       42.83     22.23 o 
  -6   6   7       16.08       36.08     21.74 o 
  -5   6   7       47.85      111.75     25.23 o 
  -4   6   7      363.15      352.78     39.74 o 
  -3   6   7        4.80       26.91     18.58 o 
  -2   6   7       14.85       82.48     22.65 o 
  -1   6   7      106.11      139.08     31.59 o 
   0   6   7       48.26       86.69     24.89 o 
   1   6   7       96.41       40.00     46.08 o 
   2   6   7       37.83       83.92     33.29 o 
   3   6   7       49.08      131.45     39.64 o 
   4   6   7        0.16       77.53     47.67 o 
   5   6   7        1.13       80.52     46.38 o 
  -9   7   7      564.46      576.41     55.29 o 
  -8   7   7      304.06      380.10     87.42 o 
  -7   7   7      172.36      214.81     35.11 o 
  -6   7   7     1329.93     1110.58     65.36 o 
  -5   7   7      282.81      312.21     39.20 o 
  -4   7   7      864.73      830.00     53.72 o 
  -3   7   7     1580.57     1463.70     73.17 o 
  -2   7   7      275.17      360.40     47.75 o 
  -1   7   7     1195.40     1071.53     69.44 o 
   0   7   7     2558.11     2708.65    182.18 o 
   1   7   7       51.71       68.60     25.29 o 
   2   7   7      903.17      963.45     77.19 o 
   3   7   7      630.84      693.17     74.55 o 
   4   7   7        0.12       47.02     45.35 o 
   5   7   7      745.38      794.08     96.46 o 
  -8   8   7       13.49       81.78     31.51 o 
  -7   8   7      968.92      919.78    108.24 o 
  -6   8   7      170.44      178.46     32.78 o 
  -5   8   7      559.93      599.07     51.99 o 
  -4   8   7      163.76      169.13     31.38 o 
  -3   8   7      163.13      151.69     51.95 o 
  -2   8   7      553.61      540.28     53.75 o 
  -1   8   7      709.63      737.31     62.95 o 
   0   8   7      473.97      646.53     59.59 o 
   1   8   7      335.95      376.95     49.99 o 
   2   8   7        9.08       20.41     33.40 o 
   3   8   7      240.32      318.39     50.14 o 
   4   8   7      225.19      241.15     51.03 o 
  -7   9   7      274.90      251.74     41.49 o 
  -6   9   7       19.17       44.02     25.31 o 
  -5   9   7       14.44       39.13     24.27 o 
  -4   9   7      110.31      156.09     37.57 o 
  -3   9   7      124.59      187.87     52.35 o 
  -2   9   7      116.71      209.80     64.52 o 
  -1   9   7        1.66       39.23     28.97 o 
   0   9   7       58.07       93.76     31.55 o 
   1   9   7        7.43       25.18     31.56 o 
   2   9   7       70.36       39.90     44.62 o 
   3   9   7        6.61       40.88     36.10 o 
  -6  10   7      151.74      171.35     37.34 o 
  -5  10   7      267.05      233.72     41.11 o 
  -4  10   7      427.44      387.54     45.35 o 
  -3  10   7       57.60       42.72     30.16 o 
  -2  10   7      370.17      403.11     53.32 o 
  -1  10   7      249.44      272.43     45.26 o 
   0  10   7       50.90      108.88     35.36 o 
   1  10   7      328.21      454.75     59.02 o 
   2  10   7       10.33       55.07     46.33 o 
  -4  11   7      159.07      165.18     37.47 o 
  -3  11   7      196.42      177.45     45.03 o 
  -2  11   7      216.63      184.48     41.83 o 
  -1  11   7      601.07      657.88     85.76 o 
   0  11   7      439.53      561.30     64.87 o 
 -10   0   8      865.59      761.12    157.20 o 
  -9   0   8     1660.96     1335.74    166.83 o 
  -8   0   8      216.55      104.14     69.62 o 
  -7   0   8      991.66      963.94    129.16 o 
  -6   0   8     2982.01     3297.87    277.39 o 
  -5   0   8       51.73      130.86     42.90 o 
  -4   0   8     6429.32     6761.61    320.80 o 
  -3   0   8      324.97      358.06     45.83 o 
  -2   0   8       70.91      103.23     26.60 o 
  -1   0   8     3285.14     3189.32    172.83 o 
   0   0   8      725.22      748.76     67.73 o 
   1   0   8     1154.47     1108.03     87.24 o 
   2   0   8      450.20      562.72    115.73 o 
   3   0   8      173.60      229.28     51.54 o 
   4   0   8      292.05      342.61     60.42 o 
   5   0   8      411.10      369.00    169.69 o 
 -10   1   8      189.90      292.82     72.91 o 
  -9   1   8        7.27        0.00     44.08 o 
  -8   1   8       66.33       37.09     39.73 o 
  -7   1   8       48.92      117.80     49.09 o 
  -6   1   8       18.25        0.00     30.21 o 
  -5   1   8      517.62      582.81     46.47 o 
  -4   1   8        9.48       32.15     18.04 o 
  -3   1   8      243.22      318.84     33.71 o 
  -2   1   8       13.17       44.37     20.93 o 
  -1   1   8       18.57       74.94     23.12 o 
   0   1   8      433.86      480.72     68.32 o 
   1   1   8        0.21       35.03     23.81 o 
   2   1   8      297.01      331.45     41.04 o 
   3   1   8       43.94       22.22     25.07 o 
   4   1   8        3.40       24.03     26.94 o 
   5   1   8      131.92      145.70     35.76 o 
 -10   2   8      211.15      372.72    110.94 o 
  -9   2   8      635.75      642.77     78.48 o 
  -8   2   8       92.76       98.11     41.86 o 
  -7   2   8      140.10      158.74     30.49 o 
  -6   2   8      845.47      815.44     66.46 o 
  -5   2   8        4.37        6.78     19.97 o 
  -4   2   8     1087.47     1093.83    107.73 o 
  -3   2   8       75.96       87.18     24.62 o 
  -2   2   8       16.69       42.45     20.90 o 
  -1   2   8      657.04      705.24     57.29 o 
   0   2   8      201.57      286.63     43.70 o 
   1   2   8      249.36      290.34     45.43 o 
   2   2   8       34.99       70.97     25.36 o 
   3   2   8       46.71       74.97     27.97 o 
   4   2   8      150.09      200.34     45.26 o 
   5   2   8       14.35       62.07     31.88 o 
  -9   3   8      196.86      224.89     41.36 o 
  -8   3   8      385.84      366.15     50.08 o 
  -7   3   8       41.44       45.98     24.27 o 
  -6   3   8        7.85       44.84     22.84 o 
  -5   3   8     1870.02     1766.64    103.86 o 
  -4   3   8      118.20      205.79     30.95 o 
  -3   3   8     1206.02     1228.55     64.81 o 
  -2   3   8      101.01      138.45     28.36 o 
  -1   3   8       22.45       60.56     27.90 o 
   0   3   8     2175.99     2154.02    110.17 o 
   1   3   8       54.80       93.24     37.96 o 
   2   3   8      886.53      825.19     90.15 o 
   3   3   8      476.20      451.04     58.50 o 
   4   3   8       34.74       91.40     35.07 o 
  -9   4   8      163.35      223.54     41.92 o 
  -8   4   8        7.30       51.18     24.93 o 
  -7   4   8      270.61      381.02     54.75 o 
  -6   4   8      264.11      314.86     42.85 o 
  -5   4   8       22.73       48.82     21.47 o 
  -4   4   8     1155.41     1143.31     62.47 o 
  -3   4   8      105.73      146.73     28.30 o 
  -2   4   8      354.63      382.30     46.23 o 
  -1   4   8      411.77      471.66     44.71 o 
   0   4   8      191.38      297.95     46.76 o 
   1   4   8      357.38      404.15     53.63 o 
   2   4   8      346.54      491.35     81.89 o 
   3   4   8        1.86        0.00     28.25 o 
   4   4   8        5.74       61.92     34.43 o 
  -9   5   8      276.50      338.02     64.68 o 
  -8   5   8      194.65      203.36     40.06 o 
  -7   5   8       31.92       72.87     27.08 o 
  -6   5   8      189.36      182.39     43.18 o 
  -5   5   8      574.98      643.18     47.67 o 
  -4   5   8      224.24      283.70     35.99 o 
  -3   5   8      546.11      563.46     51.44 o 
  -2   5   8      131.86      144.53     32.96 o 
  -1   5   8        2.21       64.11     27.14 o 
   0   5   8     1149.20     1194.57     81.00 o 
   1   5   8       92.34      143.61     39.50 o 
   2   5   8       69.67       89.29     34.91 o 
   3   5   8      514.15      396.17     78.64 o 
   4   5   8       77.51      128.07     42.50 o 
  -8   6   8       22.24       83.66     31.21 o 
  -7   6   8      450.02      541.07     63.13 o 
  -6   6   8      956.60     1014.57     63.21 o 
  -5   6   8        0.36       67.99     25.19 o 
  -4   6   8     1741.27     1804.72    144.34 o 
  -3   6   8      244.42      209.53     36.89 o 
  -2   6   8      143.05      160.61     35.27 o 
  -1   6   8      736.80      726.37     61.99 o 
   0   6   8      458.66      475.97     73.39 o 
   1   6   8      756.92      874.80     73.55 o 
   2   6   8      499.59      541.71     65.78 o 
   3   6   8       23.37       52.97     39.33 o 
  -7   7   8       43.85        3.14     26.28 o 
  -6   7   8        0.07       56.62     26.35 o 
  -5   7   8       84.99      168.32     31.82 o 
  -4   7   8       66.29      114.79     29.74 o 
  -3   7   8      129.95      122.98     31.99 o 
  -2   7   8        0.84        0.00     27.35 o 
  -1   7   8        2.18       62.95     27.99 o 
   0   7   8       12.04       66.61     42.68 o 
   1   7   8       95.84      195.37     73.79 o 
   2   7   8      257.78      456.99     62.84 o 
  -6   8   8      166.58      137.04     43.95 o 
  -5   8   8       13.90        0.00     34.61 o 
  -4   8   8      149.86      172.71     35.39 o 
  -3   8   8       26.25       28.67     26.85 o 
  -2   8   8        0.23       20.19     30.24 o 
  -1   8   8       91.77      110.14     34.12 o 
   0   8   8        0.19       74.82     44.81 o 
   1   8   8       33.21       79.55     50.07 o 
  -5   9   8      661.40      565.35     56.65 o 
  -4   9   8        0.02       55.62     32.27 o 
  -3   9   8     1015.90      881.64     80.04 o 
  -2   9   8      216.09      407.21     65.40 o 
  -1   9   8       25.49       62.08     35.05 o 
   0   9   8      528.76      524.20     58.62 o 
  -8   1   9      297.81      216.31     99.36 o 
  -7   1   9      211.31      241.90     55.84 o 
  -6   1   9        0.21        0.00     32.85 o 
  -5   1   9      490.34      596.58     59.59 o 
  -4   1   9      303.23      404.52     54.83 o 
  -3   1   9       91.14      131.98     72.55 o 
  -2   1   9      903.98      998.07     72.86 o 
  -1   1   9       33.28       38.35     30.77 o 
   0   1   9      410.37      510.88     58.53 o 
   1   1   9      185.20      165.40     38.54 o 
   2   1   9       45.88       88.73     37.71 o 
  -8   2   9      160.73      285.52     61.37 o 
  -7   2   9      219.06      280.17     85.98 o 
  -6   2   9      516.23      585.44     61.16 o 
  -5   2   9      295.04      342.45     49.68 o 
  -4   2   9      349.28      403.81     61.56 o 
  -3   2   9     1242.24     1150.52     74.64 o 
  -2   2   9        0.07       71.95     39.94 o 
  -1   2   9      646.00      687.09     70.90 o 
   0   2   9      227.22      269.38     64.91 o 
   1   2   9        2.82       56.61     33.50 o 
   2   2   9      500.02      467.63     60.68 o 
  -7   3   9       45.34       79.56     36.09 o 
  -6   3   9        5.74       22.62     25.56 o 
  -5   3   9      148.09      163.41     31.54 o 
  -4   3   9       43.77       37.85     25.23 o 
  -3   3   9       54.79       78.57     31.73 o 
  -2   3   9        0.11       67.61     43.34 o 
  -1   3   9       56.53        5.22     33.71 o 
   0   3   9        2.95        0.00     32.69 o 
   1   3   9       39.66      163.30     50.32 o 
   2   3   9       37.13       63.24     38.38 o 
  -7   4   9      221.68      332.64     43.77 o 
  -6   4   9      632.47      682.57     57.27 o 
  -5   4   9        6.66       12.15     41.12 o 
  -4   4   9      555.99      599.14     57.12 o 
  -3   4   9      554.47      554.91     59.86 o 
  -2   4   9        3.79       70.01     44.89 o 
  -1   4   9      980.92      997.06     95.20 o 
   0   4   9      176.68      220.03     59.32 o 
   1   4   9       36.82      121.59     42.58 o 
  -6   5   9        0.64       36.23     29.05 o 
  -5   5   9       90.98      101.75     30.64 o 
  -4   5   9      521.30      550.75     59.24 o 
  -3   5   9      109.77      160.60     76.66 o 
  -2   5   9      497.46      601.76     86.49 o 
  -1   5   9        5.28       14.83     46.69 o 
   0   5   9       29.99       43.91     45.53 o 
   1   5   9      318.72      337.98     56.51 o 
  -5   6   9      128.54      177.89     36.02 o 
  -4   6   9       74.55       34.40     38.49 o 
  -3   6   9       97.07      117.04     62.92 o 
  -2   6   9       11.62       48.88     29.99 o 
  -1   6   9      177.23      263.82     65.55 o 
   0   6   9        0.48       30.95     64.20 o 
  -3   7   9        0.35        4.16     29.45 o 
  -3   0  10       14.07       52.02     79.19 o 
  -2   0  10      317.14      524.16    113.19 o 
  -3   1  10      103.31      271.14    101.11 o 
                                                 
